# Supplementary material for: EHBMT, a method for visualizing tumor evolution, identifies a surge in gastric cancer with hybrid epithelial–mesenchymal phenotypes due to an inflammatory microenvironment
Source: Exp Mol Med. 2025 Nov 3;57(11):2440–57. doi: 10.1038/s12276-025-01570-6 (PMC12686072; doi:10.1038/s12276-025-01570-6)
Supplement: Supplementary file 2 — Supplementary Tables 1–11 [file 12276_2025_1570_MOESM2_ESM.xlsx]

## Sheet: Table S1
GSM Number	EMT subtype
GSM1523727	EPC
GSM1523728	HPC
GSM1523729	EPC
GSM1523744	HPC
GSM1523745	HPC
GSM1523746	EPC
GSM1523747	HPC
GSM1523748	EPC
GSM1523765	HPC
GSM1523768	MPC
GSM1523769	HPC
GSM1523770	HPC
GSM1523771	MPC
GSM1523772	MPC
GSM1523773	MPC
GSM1523774	MPC
GSM1523775	EPC
GSM1523776	HPC
GSM1523777	HPC
GSM1523778	HPC
GSM1523779	EPC
GSM1523780	HPC
GSM1523781	EPC
GSM1523782	HPC
GSM1523783	EPC
GSM1523784	HPC
GSM1523785	EPC
GSM1523786	HPC
GSM1523787	EPC
GSM1523788	MPC
GSM1523789	MPC
GSM1523790	MPC
GSM1523791	HPC
GSM1523792	EPC
GSM1523793	EPC
GSM1523794	MPC
GSM1523795	HPC
GSM1523796	MPC
GSM1523797	EPC
GSM1523798	MPC
GSM1523799	HPC
GSM1523800	HPC
GSM1523801	EPC
GSM1523802	EPC
GSM1523803	EPC
GSM1523804	HPC
GSM1523805	HPC
GSM1523806	EPC
GSM1523807	HPC
GSM1523808	HPC
GSM1523809	EPC
GSM1523810	MPC
GSM1523811	HPC
GSM1523812	HPC
GSM1523813	HPC
GSM1523814	HPC
GSM1523815	MPC
GSM1523816	EPC
GSM1523817	MPC
GSM1523818	EPC
GSM1523819	EPC
GSM1523820	EPC
GSM1523821	EPC
GSM1523822	HPC
GSM1523823	MPC
GSM1523824	HPC
GSM1523825	HPC
GSM1523826	HPC
GSM1523827	HPC
GSM1523828	MPC
GSM1523829	HPC
GSM1523830	EPC
GSM1523831	HPC
GSM1523832	HPC
GSM1523833	EPC
GSM1523834	MPC
GSM1523835	MPC
GSM1523836	MPC
GSM1523837	EPC
GSM1523838	HPC
GSM1523839	MPC
GSM1523840	HPC
GSM1523841	HPC
GSM1523842	HPC
GSM1523843	HPC
GSM1523844	MPC
GSM1523845	HPC
GSM1523846	MPC
GSM1523847	HPC
GSM1523848	MPC
GSM1523849	MPC
GSM1523850	MPC
GSM1523851	EPC
GSM1523852	EPC
GSM1523853	EPC
GSM1523854	HPC
GSM1523855	EPC
GSM1523856	MPC
GSM1523857	MPC
GSM1523858	MPC
GSM1523859	HPC
GSM1523860	HPC
GSM1523861	EPC
GSM1523862	MPC
GSM1523863	EPC
GSM1523864	HPC
GSM1523865	HPC
GSM1523866	MPC
GSM1523867	EPC
GSM1523868	MPC
GSM1523869	HPC
GSM1523870	HPC
GSM1523871	EPC
GSM1523872	MPC
GSM1523873	HPC
GSM1523874	HPC
GSM1523875	HPC
GSM1523876	EPC
GSM1523877	HPC
GSM1523878	HPC
GSM1523879	EPC
GSM1523880	EPC
GSM1523881	EPC
GSM1523882	EPC
GSM1523883	HPC
GSM1523884	HPC
GSM1523885	EPC
GSM1523886	MPC
GSM1523887	MPC
GSM1523888	HPC
GSM1523889	EPC
GSM1523890	EPC
GSM1523891	MPC
GSM1523892	HPC
GSM1523893	EPC
GSM1523894	EPC
GSM1523895	EPC
GSM1523896	MPC
GSM1523897	EPC
GSM1523898	EPC
GSM1523899	EPC
GSM1523901	HPC
GSM1523903	HPC
GSM1523904	EPC
GSM1523905	HPC
GSM1523906	MPC
GSM1523908	HPC
GSM1523909	HPC
GSM1523910	HPC
GSM1523911	EPC
GSM1523918	MPC
GSM1523919	EPC
GSM1523920	HPC
GSM1523921	HPC
GSM1523922	HPC
GSM1523923	EPC
GSM1523924	HPC
GSM1523925	HPC
GSM1523926	EPC
GSM1523927	HPC
GSM1523928	EPC
GSM1523929	EPC
GSM1523930	HPC
GSM1523931	HPC
GSM1523932	EPC
GSM1523933	EPC
GSM1523934	HPC
GSM1523935	MPC
GSM1523936	HPC
GSM1523937	EPC
GSM1523938	MPC
GSM1523939	MPC
GSM1523940	EPC
GSM1523941	HPC
GSM1523942	EPC
GSM1523943	EPC
GSM1523944	MPC
GSM1523945	MPC
GSM1523946	HPC
GSM1523947	EPC
GSM1523948	HPC
GSM1523949	HPC
GSM1523950	EPC
GSM1523951	MPC
GSM1523952	HPC
GSM1523953	EPC
GSM1523954	EPC
GSM1523955	MPC
GSM1523956	HPC
GSM1523957	EPC
GSM1523958	HPC
GSM1523959	EPC
GSM1523960	HPC
GSM1523961	EPC
GSM1523962	MPC
GSM1523963	HPC
GSM1523964	EPC
GSM1523965	MPC
GSM1523966	EPC
GSM1523967	HPC
GSM1523968	MPC
GSM1523969	HPC
GSM1523970	EPC
GSM1523971	MPC
GSM1523972	EPC
GSM1523973	EPC
GSM1523974	EPC
GSM1523975	MPC
GSM1523976	EPC
GSM1523977	HPC
GSM1523978	EPC
GSM1523979	HPC
GSM1523980	MPC
GSM1523981	MPC
GSM1523982	MPC
GSM1523983	MPC
GSM1523984	MPC
GSM1523985	MPC
GSM1523986	HPC
GSM1523987	HPC
GSM1523988	MPC
GSM1523989	MPC
GSM1523990	MPC
GSM1523991	HPC
GSM1523992	EPC
GSM1523993	HPC
GSM1523994	EPC
GSM1523995	EPC
GSM1523996	HPC
GSM1523997	HPC
GSM1523998	EPC
GSM1523999	EPC
GSM1524000	HPC
GSM1524001	HPC
GSM1524002	EPC
GSM1524003	EPC
GSM1524004	HPC
GSM1524005	EPC
GSM1524006	MPC
GSM1524007	HPC
GSM1524008	EPC
GSM1524009	HPC
GSM1524010	MPC
GSM1524011	EPC
GSM1524012	EPC
GSM1524013	HPC
GSM1524014	EPC
GSM1524015	EPC
GSM1524016	HPC
GSM1524017	EPC
GSM1524018	EPC
GSM1524019	HPC
GSM1524020	EPC
GSM1524021	HPC
GSM1524022	MPC
GSM1524023	EPC
GSM1524024	HPC
GSM1524025	MPC
GSM1524026	HPC
GSM1524027	HPC
GSM1524028	EPC
GSM1524029	MPC
GSM1524030	MPC
GSM1524031	EPC
GSM1524032	HPC
GSM1524033	HPC
GSM1524034	EPC
GSM1524035	MPC
GSM1524036	HPC
GSM1524037	HPC
GSM1524038	HPC
GSM1524039	MPC
GSM1524040	EPC
GSM1524041	HPC
GSM1524042	HPC
GSM1524043	HPC
GSM1524044	HPC
GSM1524045	EPC
GSM1524046	HPC
GSM1524047	EPC
GSM1524048	HPC
GSM1524049	MPC
GSM1524050	EPC
GSM1524051	HPC
GSM1524052	HPC
GSM1524053	EPC
GSM1524054	EPC
GSM1524055	MPC
GSM1524056	EPC
GSM1524057	MPC
GSM1524058	MPC
GSM1524059	MPC
GSM1524060	EPC
GSM1524061	EPC
GSM1524062	MPC
GSM1524068	EPC
GSM1524069	EPC
GSM1524070	EPC
GSM1524071	EPC
GSM1524072	EPC

## Sheet: Table S2
TCGA_STAD_Patient_id	EMT subtype
TCGA.INAB1V.01	EPC
TCGA.CG.5717.01	EPC
TCGA.IN.A6RJ.01	EPC
TCGA.HU.A4GH.01	EPC
TCGA.IN.A6RO.01	EPC
TCGA.VQ.A91X.01	EPC
TCGA.HU.A4G9.01	EPC
TCGA.D7.A74A.01	EPC
TCGA.HU.8244.01	EPC
TCGA.HF.A5NB.01	EPC
TCGA.IN.A6RI.01	EPC
TCGA.CG.5726.01	EPC
TCGA.HU.A4H8.01	EPC
TCGA.IN.AB1X.01	EPC
TCGA.VQ.A8DT.01	EPC
TCGA.VQ.A91V.01	EPC
TCGA.VQ.AA68.01	EPC
TCGA.CG.5732.01	EPC
TCGA.IN.A6RL.01	EPC
TCGA.HU.A4GJ.01	EPC
TCGA.RD.A8N0.01	EPC
TCGA.BR.6710.01	EPC
TCGA.CG.5716.01	EPC
TCGA.BR.A44U.01	EPC
TCGA.FP.8631.01	EPC
TCGA.VQ.A8P5.01	EPC
TCGA.D7.6815.01	EPC
TCGA.HU.A4HD.01	EPC
TCGA.BR.4357.01	EPC
TCGA.CG.4301.01	EPC
TCGA.CD.5804.01	EPC
TCGA.EQ.8122.01	EPC
TCGA.FP.7735.01	EPC
TCGA.D7.8573.01	EPC
TCGA.D7.A4YX.01	EPC
TCGA.VQ.A92D.01	EPC
TCGA.BR.A4J4.01	EPC
TCGA.CD.5799.01	EPC
TCGA.CD.5800.01	EPC
TCGA.VQ.A8DZ.01	EPC
TCGA.IN.7806.01	EPC
TCGA.D7.6526.01	EPC
TCGA.D7.6528.01	EPC
TCGA.HU.A4GU.01	EPC
TCGA.IN.8462.01	EPC
TCGA.R5.A7ZF.01	EPC
TCGA.CG.4466.01	EPC
TCGA.HU.A4GF.01	EPC
TCGA.FP.A8CX.01	EPC
TCGA.VQ.A8PJ.01	EPC
TCGA.VQ.AA6G.01	EPC
TCGA.R5.A7ZE.01	EPC
TCGA.VQ.AA6D.01	EPC
TCGA.VQ.AA69.01	EPC
TCGA.VQ.AA6A.01	EPC
TCGA.VQ.AA6F.01	EPC
TCGA.VQ.A91Z.01	EPC
TCGA.BR.8368.01	EPC
TCGA.CG.4438.01	EPC
TCGA.BR.8680.01	EPC
TCGA.VQ.A924.01	EPC
TCGA.VQ.A94U.01	EPC
TCGA.BR.8286.01	EPC
TCGA.BR.8484.01	EPC
TCGA.BR.7716.01	EPC
TCGA.FP.7829.01	EPC
TCGA.BR.8373.01	EPC
TCGA.BR.4257.01	EPC
TCGA.BR.8679.01	EPC
TCGA.BR.4366.01	EPC
TCGA.VQ.A8PE.01	EPC
TCGA.CG.4436.01	EPC
TCGA.VQ.A91S.01	EPC
TCGA.BR.8077.01	EPC
TCGA.D7.A6F2.01	EPC
TCGA.IN.8663.01	EPC
TCGA.VQ.A8DV.01	EPC
TCGA.D7.A6F0.01	EPC
TCGA.MX.A666.01	EPC
TCGA.BR.8361.01	EPC
TCGA.CG.4469.01	EPC
TCGA.HU.A4H5.01	EPC
TCGA.RD.A8N6.01	EPC
TCGA.VQ.A94O.01	EPC
TCGA.VQ.A8E0.01	EPC
TCGA.D7.8576.01	EPC
TCGA.BR.4267.01	EPC
TCGA.KB.A93J.01	EPC
TCGA.CD.A48A.01	EPC
TCGA.HJ.7597.01	EPC
TCGA.BR.A4PF.01	EPC
TCGA.CD.8533.01	EPC
TCGA.BR.8676.01	EPC
TCGA.CG.5722.01	EPC
TCGA.HU.A4GC.01	EPC
TCGA.RD.A8MV.01	EPC
TCGA.BR.8372.01	EPC
TCGA.BR.4280.01	EPC
TCGA.F1.6177.01	EPC
TCGA.BR.A4QL.01	EPC
TCGA.HU.A4GT.01	EPC
TCGA.VQ.A8P2.01	EPC
TCGA.D7.8575.01	EPC
TCGA.VQ.A925.01	EPC
TCGA.IN.A6RN.01	EPC
TCGA.VQ.A8PH.01	EPC
TCGA.HU.A4H0.01	EPC
TCGA.FP.8211.01	EPC
TCGA.HU.8238.01	EPC
TCGA.HU.A4GP.01	EPC
TCGA.HF.7131.01	EPC
TCGA.B7.A5TJ.01	EPC
TCGA.VQ.A8PU.01	EPC
TCGA.BR.8589.01	EPC
TCGA.IN.A6RR.01	EPC
TCGA.BR.4371.01	EPC
TCGA.R5.A7ZR.01	EPC
TCGA.FP.A9TM.01	EPC
TCGA.HU.A4GX.01	EPC
TCGA.VQ.A8PX.01	EPC
TCGA.VQ.A91N.01	EPC
TCGA.HU.A4GD.01	EPC
TCGA.VQ.A91E.01	EPC
TCGA.KB.A6F7.01	HPC
TCGA.BR.A4CR.01	HPC
TCGA.BR.6455.01	HPC
TCGA.BR.6707.01	HPC
TCGA.BR.4294.01	HPC
TCGA.BR.4363.01	HPC
TCGA.R5.A7ZI.01	HPC
TCGA.BR.6453.01	HPC
TCGA.IN.7808.01	HPC
TCGA.D7.6521.01	HPC
TCGA.D7.8570.01	HPC
TCGA.BR.7196.01	HPC
TCGA.B7.A5TK.01	HPC
TCGA.FP.7998.01	HPC
TCGA.BR.4368.01	HPC
TCGA.VQ.A8PF.01	HPC
TCGA.BR.A4J8.01	HPC
TCGA.BR.8686.01	HPC
TCGA.D7.A6EZ.01	HPC
TCGA.BR.6456.01	HPC
TCGA.FP.8099.01	HPC
TCGA.CG.4441.01	HPC
TCGA.F1.A72C.01	HPC
TCGA.RD.A7C1.01	HPC
TCGA.B7.5818.01	HPC
TCGA.BR.7722.01	HPC
TCGA.F1.6875.01	HPC
TCGA.BR.7715.01	HPC
TCGA.CD.8535.01	HPC
TCGA.BR.7723.01	HPC
TCGA.BR.8295.01	HPC
TCGA.CD.8526.01	HPC
TCGA.IN.A7NT.01	HPC
TCGA.BR.8678.01	HPC
TCGA.CG.5725.01	HPC
TCGA.D7.6818.01	HPC
TCGA.D7.8572.01	HPC
TCGA.3M.AB47.01	HPC
TCGA.BR.4361.01	HPC
TCGA.CD.8528.01	HPC
TCGA.CG.4460.01	HPC
TCGA.HU.8602.01	HPC
TCGA.BR.6452.01	HPC
TCGA.BR.8591.01	HPC
TCGA.CG.4306.01	HPC
TCGA.BR.4367.01	HPC
TCGA.CG.4305.01	HPC
TCGA.BR.6458.01	HPC
TCGA.VQ.AA64.01	HPC
TCGA.BR.8381.01	HPC
TCGA.MX.A5UJ.01	HPC
TCGA.F1.6874.01	HPC
TCGA.BR.8284.01	HPC
TCGA.HU.8608.01	HPC
TCGA.BR.6565.01	HPC
TCGA.VQ.A8E2.01	HPC
TCGA.VQ.A922.01	HPC
TCGA.CG.4444.01	HPC
TCGA.HU.8604.01	HPC
TCGA.CD.A4MG.01	HPC
TCGA.CG.4443.01	HPC
TCGA.CG.4304.01	HPC
TCGA.BR.8059.01	HPC
TCGA.CG.5719.01	HPC
TCGA.BR.8590.01	HPC
TCGA.BR.7901.01	HPC
TCGA.D7.8578.01	HPC
TCGA.BR.8690.01	HPC
TCGA.CD.8525.01	HPC
TCGA.CD.A48C.01	HPC
TCGA.FP.A4BF.01	HPC
TCGA.VQ.A8PK.01	HPC
TCGA.IN.A7NU.01	HPC
TCGA.VQ.A8E7.01	HPC
TCGA.D7.6525.01	HPC
TCGA.CG.5718.01	HPC
TCGA.BR.7707.01	HPC
TCGA.BR.6802.01	HPC
TCGA.CG.4437.01	HPC
TCGA.CG.5724.01	HPC
TCGA.RD.A7BS.01	HPC
TCGA.BR.8382.01	HPC
TCGA.VQ.A8PP.01	HPC
TCGA.BR.6852.01	HPC
TCGA.D7.6520.01	HPC
TCGA.BR.6801.01	HPC
TCGA.VQ.A8P3.01	HPC
TCGA.BR.8485.01	HPC
TCGA.CD.A486.01	HPC
TCGA.CG.4477.01	HPC
TCGA.BR.A4CS.01	HPC
TCGA.BR.7717.01	HPC
TCGA.R5.A7O7.01	HPC
TCGA.BR.8682.01	HPC
TCGA.D7.A4YU.01	HPC
TCGA.BR.4253.01	HPC
TCGA.BR.7851.01	HPC
TCGA.VQ.A8PB.01	HPC
TCGA.BR.8367.01	HPC
TCGA.RD.A8NB.01	HPC
TCGA.HU.A4HB.01	HPC
TCGA.VQ.A8P8.01	HPC
TCGA.HF.7132.01	HPC
TCGA.VQ.A927.01	HPC
TCGA.HF.7133.01	HPC
TCGA.HU.A4G2.01	HPC
TCGA.R5.A805.01	HPC
TCGA.BR.8058.01	HPC
TCGA.VQ.A8PD.01	HPC
TCGA.RD.A8N1.01	HPC
TCGA.BR.8369.01	HPC
TCGA.FP.7916.01	HPC
TCGA.VQ.AA6J.01	HPC
TCGA.BR.8486.01	HPC
TCGA.BR.8683.01	HPC
TCGA.BR.4191.01	HPC
TCGA.BR.7197.01	HPC
TCGA.HF.7134.01	HPC
TCGA.BR.7958.01	HPC
TCGA.VQ.A928.01	HPC
TCGA.BR.7704.01	HPC
TCGA.F1.A448.01	HPC
TCGA.B7.A5TN.01	HPC
TCGA.VQ.A91Q.01	HPC
TCGA.D7.6822.01	HPC
TCGA.HU.8249.01	HPC
TCGA.VQ.A8PC.01	HPC
TCGA.VQ.A923.01	HPC
TCGA.VQ.A8E3.01	HPC
TCGA.BR.8487.01	HPC
TCGA.VQ.A91K.01	HPC
TCGA.BR.8289.01	HPC
TCGA.VQ.A94R.01	HPC
TCGA.CD.8532.01	HPC
TCGA.CD.8534.01	HPC
TCGA.D7.A4Z0.01	HPC
TCGA.HU.A4H6.01	HPC
TCGA.HU.A4G3.01	HPC
TCGA.HU.A4H4.01	HPC
TCGA.BR.A4J6.01	HPC
TCGA.VQ.AA6K.01	HPC
TCGA.BR.8296.01	HPC
TCGA.BR.8687.01	HPC
TCGA.3M.AB46.01	HPC
TCGA.VQ.A94T.01	HPC
TCGA.VQ.A8PO.01	HPC
TCGA.VQ.A91U.01	HPC
TCGA.BR.8483.01	HPC
TCGA.D7.A6EV.01	HPC
TCGA.BR.6454.01	HPC
TCGA.D7.6527.01	HPC
TCGA.D7.5577.01	HPC
TCGA.IN.A7NR.01	HPC
TCGA.CD.8527.01	HPC
TCGA.HU.A4G8.01	HPC
TCGA.HU.A4H3.01	HPC
TCGA.CD.A4MH.01	HPC
TCGA.HU.A4H2.01	HPC
TCGA.CD.5801.01	HPC
TCGA.D7.6519.01	HPC
TCGA.CG.5734.01	HPC
TCGA.CG.5720.01	HPC
TCGA.D7.5578.01	HPC
TCGA.CG.5723.01	HPC
TCGA.CG.4442.01	HPC
TCGA.D7.A6EY.01	HPC
TCGA.BR.8081.01	HPC
TCGA.CG.4465.01	HPC
TCGA.VQ.A8DU.01	HPC
TCGA.BR.4369.01	HPC
TCGA.IP.7968.01	HPC
TCGA.CG.5721.01	HPC
TCGA.IN.A6RS.01	HPC
TCGA.SW.A7EB.01	HPC
TCGA.BR.6566.01	HPC
TCGA.SW.A7EA.01	HPC
TCGA.VQ.A91D.01	HPC
TCGA.BR.6709.01	MPC
TCGA.CD.8531.01	MPC
TCGA.RD.A8N4.01	MPC
TCGA.VQ.A94P.01	MPC
TCGA.BR.A4IV.01	MPC
TCGA.RD.A8N2.01	MPC
TCGA.BR.6705.01	MPC
TCGA.BR.8365.01	MPC
TCGA.KB.A93G.01	MPC
TCGA.BR.8384.01	MPC
TCGA.FP.8209.01	MPC
TCGA.BR.8060.01	MPC
TCGA.D7.A6EX.01	MPC
TCGA.VQ.A8PM.01	MPC
TCGA.B7.A5TI.01	MPC
TCGA.CD.A487.01	MPC
TCGA.CD.5803.01	MPC
TCGA.D7.8574.01	MPC
TCGA.RD.A8N9.01	MPC
TCGA.BR.8080.01	MPC
TCGA.BR.A4J7.01	MPC
TCGA.ZQ.A9CR.01	MPC
TCGA.BR.6457.01	MPC
TCGA.BR.8291.01	MPC
TCGA.CD.8530.01	MPC
TCGA.BR.6803.01	MPC
TCGA.BR.8297.01	MPC
TCGA.HU.8610.01	MPC
TCGA.CD.5798.01	MPC
TCGA.CD.8529.01	MPC
TCGA.D7.6524.01	MPC
TCGA.BR.8366.01	MPC
TCGA.CD.8524.01	MPC
TCGA.VQ.A91Y.01	MPC
TCGA.CD.A489.01	MPC
TCGA.D7.8579.01	MPC
TCGA.CG.4476.01	MPC
TCGA.ZA.A8F6.01	MPC
TCGA.BR.8588.01	MPC
TCGA.HU.A4GQ.01	MPC
TCGA.CG.4440.01	MPC
TCGA.BR.4370.01	MPC
TCGA.BR.7959.01	MPC
TCGA.BR.8677.01	MPC
TCGA.MX.A663.01	MPC
TCGA.BR.4256.01	MPC
TCGA.CG.4475.01	MPC
TCGA.RD.A8MW.01	MPC
TCGA.RD.A8N5.01	MPC
TCGA.BR.4201.01	MPC
TCGA.CG.4462.01	MPC
TCGA.D7.A748.01	MPC
TCGA.VQ.A8PQ.01	MPC
TCGA.BR.8364.01	MPC
TCGA.FP.8210.01	MPC
TCGA.MX.A5UG.01	MPC
TCGA.D7.6522.01	MPC
TCGA.BR.4187.01	MPC
TCGA.BR.6563.01	MPC
TCGA.BR.7957.01	MPC
TCGA.BR.A4J5.01	MPC
TCGA.CD.5813.01	MPC
TCGA.D7.A747.01	MPC
TCGA.VQ.A91A.01	MPC
TCGA.BR.6564.01	MPC
TCGA.RD.A7BW.01	MPC
TCGA.BR.4279.01	MPC
TCGA.BR.A44T.01	MPC
TCGA.HU.A4GY.01	MPC
TCGA.BR.8371.01	MPC
TCGA.BR.A4J9.01	MPC
TCGA.BR.8380.01	MPC
TCGA.BR.8592.01	MPC

## Sheet: Table S3
GTEx_stomach_Sample_ID	EMT subtype
OOBJ-1526-SM-3NB1Q	EPC
OIZH-1526-SM-3NB1J	MPC
X15G-1126-SM-4PQZG	EPC
ZEX8-1626-SM-4WKG7	HPC
TKQ1-0526-SM-4DXTG	MPC
ZV7C-1626-SM-5NQ7E	EPC
11EI6-2426-SM-5PNVS	MPC
YEC4-1426-SM-5IFHS	EPC
V1D1-1726-SM-4JBHB	EPC
SNMC-0626-SM-4DM6H	EPC
11WQK-2626-SM-5EQ4K	MPC
Q734-1026-SM-48U16	EPC
144GN-1226-SM-5O991	EPC
ZE7O-3026-SM-51MS4	MPC
ZQUD-0826-SM-57WDQ	EPC
12BJ1-1726-SM-5HL9B	EPC
13PVQ-2126-SM-5L3FW	EPC
12696-1726-SM-5EQLH	EPC
WHSB-1226-SM-4M1XR	EPC
WYJK-2526-SM-4ONDF	EPC
P78B-1826-SM-3P5YX	EPC
ZVP2-1626-SM-5GU5D	EPC
11TT1-0726-SM-5GU5A	EPC
12WS9-1426-SM-5FQT3	MPC
PWN1-1526-SM-48TDA	EPC
Y5V6-1326-SM-4VDTF	EPC
OXRK-1626-SM-3NB17	EPC
14BMV-2226-SM-5RQHX	HPC
OHPK-1526-SM-3MJGM	EPC
S4Z8-1226-SM-4AD6W	MPC
YFCO-0826-SM-5LUAG	EPC
QV31-0626-SM-447C5	EPC
YEC3-1426-SM-4WWEM	MPC
T5JC-1926-SM-4DM6Q	MPC
111CU-0926-SM-5EGIK	EPC
QV44-1226-SM-4R1KE	EPC
W5WG-1726-SM-4LMI5	EPC
WXYG-1626-SM-4ONCR	EPC
145MO-2226-SM-5Q5BN	HPC
WZTO-2126-SM-4PQYW	MPC
RWS6-0926-SM-47JXE	EPC
PW2O-1226-SM-48TCH	EPC
S4P3-0726-SM-4AD57	MPC
146FR-2026-SM-5NQAI	MPC
13FTX-0726-SM-5N9BI	EPC
1211K-1426-SM-5FQTF	MPC
QLQW-0726-SM-447AA	EPC
Y5LM-1326-SM-5RQIS	EPC
1339X-1426-SM-5K7YO	MPC
Y8LW-0826-SM-4WWDO	EPC
ZTX8-0426-SM-59HLG	MPC
Y3I4-1626-SM-4TT7W	HPC
13OW6-2526-SM-5IJEC	EPC
XBED-1226-SM-4AT5V	EPC
T5JW-0926-SM-4DM5K	EPC
13O21-0926-SM-5IFGT	EPC
13D11-2126-SM-5IFH2	EPC
13X6H-1626-SM-5Q5CT	MPC
139D8-2326-SM-5IFGE	HPC
WFG8-1326-SM-4LVN3	EPC
ZYY3-1726-SM-5EGH3	EPC
QDVJ-1426-SM-48U1Y	EPC
Y114-1226-SM-4TT88	MPC
ZZPU-1426-SM-5GZZ6	HPC
131XG-1226-SM-5EGH9	EPC
1122O-1926-SM-5EGIQ	EPC
U8T8-1226-SM-4E3IH	MPC
POMQ-0826-SM-3P61H	EPC
O5YW-1526-SM-3MJGL	HPC
1399R-1126-SM-5IFIO	EPC
131XE-2226-SM-5PNYX	MPC
QDVN-1226-SM-48TZ5	EPC
T8EM-1226-SM-4DM5J	EPC
S341-0626-SM-4AD5T	EPC
ZVT3-2126-SM-59HL2	HPC
P4PP-1526-SM-3P61M	EPC
ZAB4-1526-SM-5CVN7	EPC
132AR-2426-SM-5IFFD	HPC
13CF3-1926-SM-5K7WF	EPC
S7SF-0626-SM-4AD4V	HPC
WFON-1126-SM-4LVMA	EPC
WY7C-1726-SM-4ONCC	EPC
11NSD-1426-SM-5HL67	EPC
WFJO-1126-SM-4LVLZ	MPC
R53T-1226-SM-48FCT	EPC
11GSP-2126-SM-5HL5E	EPC
RU1J-0526-SM-46MUT	MPC
SIU7-1426-SM-4BRWT	MPC
S3XE-1026-SM-4AD4O	EPC
P4PQ-1526-SM-3NMCK	MPC
WHWD-1426-SM-4OORU	EPC
VJYA-1026-SM-4KL21	EPC
ZLFU-1326-SM-4WWET	EPC
Y3IK-1426-SM-4YCES	EPC
14BMU-1126-SM-5RQJ8	EPC
XAJ8-0326-SM-47JYI	MPC
R55D-1526-SM-48FEJ	MPC
QXCU-1926-SM-48FE4	EPC
WYVS-1326-SM-4ONCQ	HPC
SUCS-0926-SM-4DM4Z	EPC
V955-1326-SM-4JBHR	EPC
111YS-1126-SM-5GZYQ	EPC
YEC3-1426-SM-5PNXW	MPC
146FH-2126-SM-5SI9U	MPC
117YW-2226-SM-5N9DB	EPC
PLZ6-0826-SM-3P61K	MPC
ZZ64-0426-SM-5E43F	EPC
11DXX-1326-SM-5GIDZ	EPC
PWOO-1226-SM-48TCO	EPC
13O3Q-2126-SM-5KM4C	MPC
ZF2S-1426-SM-57WET	EPC
XUZC-0726-SM-4BOPH	EPC
13RTK-0226-SM-5RQHR	EPC
ZVZP-1726-SM-5GZWY	EPC
P4QT-1526-SM-3NMCT	MPC
R55G-1126-SM-48FDG	MPC
T6MO-0726-SM-4DM58	EPC
ZF29-1526-SM-4WKF7	EPC
ZYFG-1326-SM-5GICJ	EPC
UJMC-1226-SM-4IHLI	EPC
13FTW-1726-SM-5KM2B	EPC
XQ8I-2026-SM-4BOOL	EPC
13111-1226-SM-5GCNC	MPC
139YR-1926-SM-5LZXM	HPC
ZYVF-2726-SM-5GID4	MPC
13O61-1126-SM-5L3FI	MPC
S4Q7-0726-SM-4AD5F	EPC
13S7M-1826-SM-5RQK6	HPC
13FH7-1026-SM-5IJGF	EPC
Y9LG-1026-SM-5IFJN	EPC
QCQG-0526-SM-48U2A	EPC
12C56-0526-SM-5FQST	MPC
ZPIC-2026-SM-57WG3	MPC
WRHK-0626-SM-4MVOE	EPC
11EM3-1026-SM-5A5KL	EPC
132QS-1826-SM-5IFFN	EPC
12WSJ-0926-SM-5P9JD	MPC
ZV6S-0926-SM-57WGB	MPC
11I78-1726-SM-5A5M3	EPC
ZP4G-1226-SM-4WWCJ	EPC
145ME-1026-SM-5O9B4	EPC
WFG7-1326-SM-4LMK1	EPC
XXEK-0826-SM-4BRWG	EPC
13QBU-1126-SM-5LU44	EPC
YJ8A-1526-SM-5P9FT	HPC
QMRM-1126-SM-447BN	EPC
Q2AI-0826-SM-48TZO	EPC
ZXES-1426-SM-5NQ8S	EPC
ZLV1-0826-SM-4WWEQ	EPC
WH7G-1526-SM-4LVMX	MPC
12WSD-2326-SM-59HKQ	HPC
TKQ2-0926-SM-4DXU5	MPC
131XF-1226-SM-5HL8V	EPC
NFK9-1526-SM-3LK7B	HPC
UJHI-1026-SM-4IHJP	MPC
Y8E4-1526-SM-4WWDI	HPC
XV7Q-1326-SM-4BRWM	EPC
11NUK-2426-SM-5BC4U	EPC
11VI4-0326-SM-5EQ6L	MPC
S4UY-1626-SM-4AD55	EPC
11EQ9-1226-SM-5987E	MPC
ZDYS-1926-SM-5HL59	EPC
SNOS-0826-SM-4DM5N	EPC
11P82-0726-SM-5PNYL	MPC
UPK5-2126-SM-4JBJK	MPC
Q2AH-1126-SM-48TZM	EPC
QLQ7-0826-SM-447B3	EPC
ZVT2-1626-SM-51MRC	EPC
13113-0726-SM-5LZUF	EPC
PX3G-1526-SM-48U11	EPC
13OVI-2426-SM-5KM4J	MPC
RM2N-0826-SM-48FD3	EPC

## Sheet: Table S4
GSE122401_Patient_id	EMT subtype
16T	HPC
30T	HPC
5358T	HPC
202T	HPC
5382T	HPC
66T	HPC
204T	HPC
40T	HPC
218T	HPC
138T	HPC
22T	HPC
54T	HPC
124T	HPC
180T	HPC
42T	HPC
88T	HPC
200T	HPC
254T	HPC
250T	HPC
146T	HPC
194T	HPC
34T	HPC
36T	HPC
164T	HPC
272T	HPC
248T	HPC
257N	HPC
258T	HPC
46T	HPC
182T	HPC
132T	HPC
222T	HPC
190T	HPC
112T	HPC
212T	HPC
32T	HPC
136T	HPC
144T	HPC
24T	HPC
64T	HPC
220T	EPC
56T	EPC
236T	EPC
253N	EPC
120T	EPC
28T	EPC
38T	EPC
37N	EPC
116T	EPC
25N	EPC
96T	EPC
214T	EPC
196T	EPC
266T	EPC
167N	EPC
169N	EPC
219N	EPC
45N	EPC
139N	EPC
5759N	EPC
147N	EPC
221N	EPC
201N	EPC
61N	EPC
65N	EPC
31N	EPC
39N	EPC
189N	EPC
271N	EPC
235N	EPC
270T	EPC
118T	EPC
2398T	EPC
117N	EPC
5357N	EPC
95N	EPC
193N	EPC
209N	EPC
267N	EPC
15N	EPC
27N	EPC
135N	EPC
53N	EPC
91N	EPC
203N	EPC
29N	EPC
35N	EPC
199N	EPC
231N	EPC
41N	EPC
111N	EPC
55N	EPC
67N	EPC
123N	EPC
131N	EPC
119N	EPC
217N	EPC
17N	EPC
89N	EPC
211N	EPC
23N	EPC
87N	EPC
249N	EPC
195N	EPC
213N	EPC
5381N	EPC
21N	EPC
2397N	EPC
115N	EPC
5263N	EPC
174T	EPC
161N	EPC
137N	EPC
173N	EPC
62T	EPC
156T	EPC
216T	EPC
215N	EPC
225N	EPC
33N	EPC
163N	EPC
155N	EPC
43N	EPC
247N	EPC
269N	EPC
143N	EPC
59N	EPC
145N	EPC
13N	EPC
63N	EPC
179N	EPC
191N	EPC
68T	MPC
149N	MPC
181N	MPC
165N	MPC
265N	MPC
5264T	MPC
5373N	MPC
5374T	MPC
140T	MPC
14T	MPC
90T	MPC
92T	MPC
166T	MPC
150T	MPC
226T	MPC
60T	MPC
268T	MPC
192T	MPC
18T	MPC
44T	MPC
148T	MPC
170T	MPC
232T	MPC
5760T	MPC
162T	MPC
168T	MPC
26T	MPC
210T	MPC

## Sheet: Table S5
B25_FPKM	EPC
B51_FPKM	EPC
B55_FPKM	EPC
B15_FPKM	EPC
B32_FPKM	EPC
B34_FPKM	EPC
B44_FPKM	EPC
B65_FPKM	EPC
B30_FPKM	EPC
B53_FPKM	EPC
B70_FPKM	EPC
B38_FPKM	EPC
B52_FPKM	EPC
B76_FPKM	EPC
B45_FPKM	EPC
B73_FPKM	EPC
B42_FPKM	EPC
B58_FPKM	EPC
B50_FPKM	EPC
B67_FPKM	EPC
B39_FPKM	EPC
B47_FPKM	EPC
B68_FPKM	EPC
B41_FPKM	EPC
B72_FPKM	EPC
B56_FPKM	EPC
B69_FPKM	EPC
B48_FPKM	EPC
B62_FPKM	EPC
B64_FPKM	EPC
B26_FPKM	EPC
B46_FPKM	EPC
B57_FPKM	EPC
B43_FPKM	EPC
B74_FPKM	EPC
B49_FPKM	EPC
B75_FPKM	EPC
B54_FPKM	EPC
B66_FPKM	EPC
B27_FPKM	HPC
B19_FPKM	HPC
B8_FPKM	HPC
B7_FPKM	HPC
B4_FPKM	HPC
B9_FPKM	HPC
B13_FPKM	HPC
B14_FPKM	HPC
B20_FPKM	HPC
B2_FPKM	HPC
B16_FPKM	HPC
B31_FPKM	HPC
B18_FPKM	HPC
B33_FPKM	HPC
B22_FPKM	HPC
B23_FPKM	HPC
B29_FPKM	MPC
B59_FPKM	MPC
B63_FPKM	MPC
B28_FPKM	MPC
B36_FPKM	MPC
B71_FPKM	MPC
B60_FPKM	MPC
B61_FPKM	MPC
B10_FPKM	MPC
B1_FPKM	MPC
B11_FPKM	MPC
B35_FPKM	MPC
B40_FPKM	MPC
B24_FPKM	MPC
B5_FPKM	MPC
B12_FPKM	MPC
B37_FPKM	MPC
B21_FPKM	MPC
B17_FPKM	MPC
B3_FPKM	MPC
B6_FPKM	MPC

## Sheet: Table S6
ensembl_id	gene_name	gene_biotype	description	log2FoldChange	pvalue	padj
ENSG00000168461	RAB31	protein_coding	RAB31, member RAS oncogene family	-2.04987	8.4575e-119	1.80568e-114
ENSG00000163430	FSTL1	protein_coding	follistatin like 1	-1.98241	1.66709e-98	1.77962e-94
ENSG00000087303	NID2	protein_coding	nidogen 2	-2.18282	3.15469e-97	2.24509e-93
ENSG00000152377	SPOCK1	protein_coding	SPARC (osteonectin), cwcv and kazal like domains proteoglycan 1	-3.77643	1.75176e-96	9.35002e-93
ENSG00000140937	CDH11	protein_coding	cadherin 11	-2.05706	2.48233e-96	1.05995e-92
ENSG00000169604	ANTXR1	protein_coding	ANTXR cell adhesion molecule 1	-2.27796	3.53552e-95	1.25806e-91
ENSG00000163359	COL6A3	protein_coding	collagen type VI alpha 3 chain	-2.67185	1.94909e-94	5.94474e-91
ENSG00000122870	BICC1	protein_coding	BicC family RNA binding protein 1	-2.17222	1.15763e-91	3.08943e-88
ENSG00000186340	THBS2	protein_coding	thrombospondin 2	-3.98734	1.75048e-90	4.15253e-87
ENSG00000139329	LUM	protein_coding	lumican	-2.30381	3.81706e-89	8.14941e-86
ENSG00000164932	CTHRC1	protein_coding	collagen triple helix repeat containing 1	-3.38179	1.36973e-87	2.65853e-84
ENSG00000129009	ISLR	protein_coding	immunoglobulin superfamily containing leucine rich repeat	-2.4008	5.14618e-86	9.15592e-83
ENSG00000164694	FNDC1	protein_coding	fibronectin type III domain containing 1	-4.2308	3.1198e-85	5.12367e-82
ENSG00000115414	FN1	protein_coding	fibronectin 1	-2.97691	3.79825e-85	5.79234e-82
ENSG00000113140	SPARC	protein_coding	secreted protein acidic and cysteine rich	-2.34834	4.94037e-85	7.0318e-82
ENSG00000137573	SULF1	protein_coding	sulfatase 1	-3.54333	4.63299e-84	6.18214e-81
ENSG00000164692	COL1A2	protein_coding	collagen type I alpha 2 chain	-2.63102	4.18833e-83	5.26005e-80
ENSG00000123500	COL10A1	protein_coding	collagen type X alpha 1 chain	-5.72647	4.12545e-82	4.89325e-79
ENSG00000144810	COL8A1	protein_coding	collagen type VIII alpha 1 chain	-3.81689	1.90888e-79	2.14498e-76
ENSG00000104415	CCN4	protein_coding	cellular communication network factor 4	-3.33637	2.92721e-79	3.1248e-76
ENSG00000131459	GFPT2	protein_coding	glutamine-fructose-6-phosphate transaminase 2	-2.52108	2.14377e-78	2.1795e-75
ENSG00000116132	PRRX1	protein_coding	paired related homeobox 1	-2.93043	2.85674e-78	2.77233e-75
ENSG00000120594	PLXDC2	protein_coding	plexin domain containing 2	-2.00785	9.72581e-78	9.02809e-75
ENSG00000182492	BGN	protein_coding	biglycan	-2.9516	1.04456e-77	9.29228e-75
ENSG00000168542	COL3A1	protein_coding	collagen type III alpha 1 chain	-2.48669	1.9462e-77	1.66206e-74
ENSG00000108821	COL1A1	protein_coding	collagen type I alpha 1 chain	-2.97554	5.1796e-77	4.25325e-74
ENSG00000078098	FAP	protein_coding	fibroblast activation protein alpha	-4.11944	6.54112e-77	5.17233e-74
ENSG00000164116	GUCY1A1	protein_coding	guanylate cyclase 1 soluble subunit alpha 1	-2.35507	1.13806e-76	8.6777e-74
ENSG00000151388	ADAMTS12	protein_coding	ADAM metallopeptidase with thrombospondin type 1 motif 12	-3.32307	7.93079e-76	5.8387e-73
ENSG00000244486	SCARF2	protein_coding	scavenger receptor class F member 2	-2.05097	1.23257e-75	8.77179e-73
ENSG00000113721	PDGFRB	protein_coding	platelet derived growth factor receptor beta	-1.90061	1.27644e-75	8.79098e-73
ENSG00000039560	RAI14	protein_coding	retinoic acid induced 14	-1.52953	3.97633e-75	2.65296e-72
ENSG00000035862	TIMP2	protein_coding	TIMP metallopeptidase inhibitor 2	-1.68261	5.32128e-74	3.44271e-71
ENSG00000163453	IGFBP7	protein_coding	insulin like growth factor binding protein 7	-1.91591	3.77273e-73	2.36905e-70
ENSG00000106819	ASPN	protein_coding	asporin	-3.03934	6.85709e-73	4.18283e-70
ENSG00000164294	GPX8	protein_coding	glutathione peroxidase 8 (putative)	-1.5943	1.99191e-72	1.18131e-69
ENSG00000141756	FKBP10	protein_coding	FKBP prolyl isomerase 10	-1.82476	2.79496e-72	1.61277e-69
ENSG00000166147	FBN1	protein_coding	fibrillin 1	-1.9611	3.45122e-72	1.93904e-69
ENSG00000143387	CTSK	protein_coding	cathepsin K	-2.0871	4.55571e-72	2.49396e-69
ENSG00000170801	HTRA3	protein_coding	HtrA serine peptidase 3	-2.16043	1.25094e-70	6.67692e-68
ENSG00000151617	EDNRA	protein_coding	endothelin receptor type A	-1.77516	3.82163e-70	1.99004e-67
ENSG00000087116	ADAMTS2	protein_coding	ADAM metallopeptidase with thrombospondin type 1 motif 2	-2.62448	4.73718e-70	2.40807e-67
ENSG00000106483	SFRP4	protein_coding	secreted frizzled related protein 4	-4.69543	5.18179e-70	2.57282e-67
ENSG00000149257	SERPINH1	protein_coding	serpin family H member 1	-1.67189	7.87129e-70	3.81936e-67
ENSG00000183853	KIRREL1	protein_coding	kirre like nephrin family adhesion molecule 1	-1.54741	1.81041e-69	8.58941e-67
ENSG00000137507	LRRC32	protein_coding	leucine rich repeat containing 32	-1.81534	3.51902e-69	1.63328e-66
ENSG00000164125	GASK1B	protein_coding	golgi associated kinase 1B	-1.58709	2.57265e-68	1.16864e-65
ENSG00000135931	ARMC9	protein_coding	armadillo repeat containing 9	-1.65477	2.17034e-67	9.65348e-65
ENSG00000164949	GEM	protein_coding	GTP binding protein overexpressed in skeletal muscle	-2.30941	3.072e-66	1.33852e-63
ENSG00000154096	THY1	protein_coding	Thy-1 cell surface antigen	-2.45875	3.63683e-66	1.55293e-63
ENSG00000162576	MXRA8	protein_coding	matrix remodeling associated 8	-1.8024	2.12225e-65	8.8843e-63
ENSG00000204262	COL5A2	protein_coding	collagen type V alpha 2 chain	-1.98127	3.46827e-65	1.42399e-62
ENSG00000111799	COL12A1	protein_coding	collagen type XII alpha 1 chain	-2.52841	2.07768e-64	8.36951e-62
ENSG00000038427	VCAN	protein_coding	versican	-2.0754	2.6266e-64	1.03848e-61
ENSG00000092068	SLC7A8	protein_coding	solute carrier family 7 member 8	2.02542	1.08003e-63	4.19249e-61
ENSG00000077044	DGKD	protein_coding	diacylglycerol kinase delta	1.91593	1.74714e-63	6.66096e-61
ENSG00000113657	DPYSL3	protein_coding	dihydropyrimidinase like 3	-2.23007	3.32231e-63	1.24441e-60
ENSG00000011028	MRC2	protein_coding	mannose receptor C type 2	-1.69962	2.42256e-62	8.91754e-60
ENSG00000176170	SPHK1	protein_coding	sphingosine kinase 1	-2.27971	1.96943e-61	7.12665e-59
ENSG00000101134	DOK5	protein_coding	docking protein 5	-2.46559	2.68868e-61	9.5672e-59
ENSG00000130635	COL5A1	protein_coding	collagen type V alpha 1 chain	-1.94464	3.05979e-61	1.07093e-58
ENSG00000106624	AEBP1	protein_coding	AE binding protein 1	-1.86312	4.0216e-61	1.38486e-58
ENSG00000136859	ANGPTL2	protein_coding	angiopoietin like 2	-1.91141	6.79557e-61	2.30294e-58
ENSG00000121005	CRISPLD1	protein_coding	cysteine rich secretory protein LCCL domain containing 1	-3.21714	1.60225e-60	5.345e-58
ENSG00000166033	HTRA1	protein_coding	HtrA serine peptidase 1	-1.64245	1.81775e-60	5.97061e-58
ENSG00000061918	GUCY1B1	protein_coding	guanylate cyclase 1 soluble subunit beta 1	-1.69272	5.31623e-60	1.71972e-57
ENSG00000079150	FKBP7	protein_coding	FKBP prolyl isomerase 7	-1.22058	9.9461e-60	3.16939e-57
ENSG00000169826	CSGALNACT2	protein_coding	chondroitin sulfate N-acetylgalactosaminyltransferase 2	-1.23868	1.47286e-59	4.62435e-57
ENSG00000166073	GPR176	protein_coding	G protein-coupled receptor 176	-1.62106	1.69165e-59	5.23431e-57
ENSG00000172572	PDE3A	protein_coding	phosphodiesterase 3A	-2.45883	3.38928e-59	1.03373e-56
ENSG00000149380	P4HA3	protein_coding	prolyl 4-hydroxylase subunit alpha 3	-3.19223	5.05981e-59	1.52151e-56
ENSG00000102359	SRPX2	protein_coding	sushi repeat containing protein X-linked 2	-1.96624	5.8737e-59	1.74172e-56
ENSG00000118257	NRP2	protein_coding	neuropilin 2	-1.92822	1.95802e-58	5.72654e-56
ENSG00000168487	BMP1	protein_coding	bone morphogenetic protein 1	-1.64508	2.03748e-58	5.87839e-56
ENSG00000117122	MFAP2	protein_coding	microfibril associated protein 2	-2.64752	7.51343e-58	2.13882e-55
ENSG00000258227	CLEC5A	protein_coding	C-type lectin domain containing 5A	-3.46715	7.7076e-58	2.16523e-55
ENSG00000166963	MAP1A	protein_coding	microtubule associated protein 1A	-2.25147	8.16945e-58	2.26517e-55
ENSG00000120820	GLT8D2	protein_coding	glycosyltransferase 8 domain containing 2	-1.51288	2.65302e-57	7.26179e-55
ENSG00000113083	LOX	protein_coding	lysyl oxidase	-1.72562	3.44391e-57	9.30729e-55
ENSG00000162734	PEA15	protein_coding	proliferation and apoptosis adaptor protein 15	-0.933353	3.90933e-57	1.0433e-54
ENSG00000145623	OSMR	protein_coding	oncostatin M receptor	-1.60281	9.39348e-57	2.47594e-54
ENSG00000134871	COL4A2	protein_coding	collagen type IV alpha 2 chain	-1.80046	1.59593e-56	4.15526e-54
ENSG00000049283	EPN3	protein_coding	epsin 3	2.76208	1.77533e-56	4.56667e-54
ENSG00000139926	FRMD6	protein_coding	FERM domain containing 6	-1.54846	2.12715e-56	5.40651e-54
ENSG00000107821	KAZALD1	protein_coding	Kazal type serine peptidase inhibitor domain 1	1.82085	3.3959e-56	8.52969e-54
ENSG00000136404	TM6SF1	protein_coding	transmembrane 6 superfamily member 1	-1.18024	4.79437e-56	1.19023e-53
ENSG00000140931	CMTM3	protein_coding	CKLF like MARVEL transmembrane domain containing 3	-1.32478	7.89684e-56	1.9379e-53
ENSG00000155254	MARVELD1	protein_coding	MARVEL domain containing 1	-1.45171	9.52232e-56	2.31024e-53
ENSG00000079931	MOXD1	protein_coding	monooxygenase DBH like 1	-1.76856	9.72851e-56	2.33375e-53
ENSG00000112769	LAMA4	protein_coding	laminin subunit alpha 4	-1.37969	1.11539e-55	2.64596e-53
ENSG00000120306	CYSTM1	protein_coding	cysteine rich transmembrane module containing 1	2.13793	1.22364e-55	2.87085e-53
ENSG00000219438	TAFA5	protein_coding	TAFA chemokine like family member 5	-2.30933	1.258e-55	2.91939e-53
ENSG00000169752	NRG4	protein_coding	neuregulin 4	1.99991	2.82144e-55	6.47719e-53
ENSG00000122786	CALD1	protein_coding	caldesmon 1	-2.19399	3.06146e-55	6.95343e-53
ENSG00000134901	POGLUT2	protein_coding	protein O-glucosyltransferase 2	-1.31366	5.94171e-55	1.33532e-52
ENSG00000225614	ZNF469	protein_coding	zinc finger protein 469	-2.06507	6.44149e-55	1.43256e-52
ENSG00000122641	INHBA	protein_coding	inhibin subunit beta A	-3.97008	8.77965e-55	1.93243e-52
ENSG00000150093	ITGB1	protein_coding	integrin subunit beta 1	-1.06893	1.66741e-54	3.63258e-52
ENSG00000099250	NRP1	protein_coding	neuropilin 1	-1.1406	1.71019e-54	3.68815e-52
ENSG00000018408	WWTR1	protein_coding	WW domain containing transcription regulator 1	-1.47288	2.64531e-54	5.64773e-52
ENSG00000128595	CALU	protein_coding	calumenin	-1.03988	1.07433e-53	2.27099e-51
ENSG00000162542	TMCO4	protein_coding	transmembrane and coiled-coil domains 4	0.884123	1.15499e-53	2.41756e-51
ENSG00000162745	OLFML2B	protein_coding	olfactomedin like 2B	-2.53363	1.17503e-53	2.43561e-51
ENSG00000101230	ISM1	protein_coding	isthmin 1	-3.43783	1.62593e-53	3.33784e-51
ENSG00000223953	C1QTNF5	protein_coding	C1q and TNF related 5	-1.53286	2.15974e-53	4.38998e-51
ENSG00000174705	SH3PXD2B	protein_coding	SH3 and PX domains 2B	-1.53434	2.17957e-53	4.38998e-51
ENSG00000011105	TSPAN9	protein_coding	tetraspanin 9	-1.19227	2.43448e-53	4.81478e-51
ENSG00000182667	NTM	protein_coding	neurotrimin	-2.51411	2.43558e-53	4.81478e-51
ENSG00000169169	CPT1C	protein_coding	carnitine palmitoyltransferase 1C	-1.94743	3.14253e-53	6.15533e-51
ENSG00000187446	CHP1	protein_coding	calcineurin like EF-hand protein 1	0.996647	4.1047e-53	7.96684e-51
ENSG00000165757	JCAD	protein_coding	junctional cadherin 5 associated	-1.37126	7.05414e-53	1.35681e-50
ENSG00000086991	NOX4	protein_coding	NADPH oxidase 4	-3.1872	8.97873e-53	1.71157e-50
ENSG00000141753	IGFBP4	protein_coding	insulin like growth factor binding protein 4	-1.66787	1.10453e-52	2.08688e-50
ENSG00000160323	ADAMTS13	protein_coding	ADAM metallopeptidase with thrombospondin type 1 motif 13	1.87635	1.21966e-52	2.28418e-50
ENSG00000111341	MGP	protein_coding	matrix Gla protein	-2.788	2.06409e-52	3.83203e-50
ENSG00000118849	RARRES1	protein_coding	retinoic acid receptor responder 1	-3.10043	2.3133e-52	4.25768e-50
ENSG00000162877	PM20D1	protein_coding	peptidase M20 domain containing 1	3.20898	2.69321e-52	4.91454e-50
ENSG00000168679	SLC16A4	protein_coding	solute carrier family 16 member 4	-1.80378	2.94126e-52	5.32169e-50
ENSG00000087245	MMP2	protein_coding	matrix metallopeptidase 2	-2.03622	2.99975e-52	5.3819e-50
ENSG00000129038	LOXL1	protein_coding	lysyl oxidase like 1	-1.47097	3.15254e-52	5.6089e-50
ENSG00000143702	CEP170	protein_coding	centrosomal protein 170	-1.16609	4.55004e-52	8.02837e-50
ENSG00000105472	CLEC11A	protein_coding	C-type lectin domain containing 11A	-1.78215	5.34728e-52	9.35774e-50
ENSG00000140285	FGF7	protein_coding	fibroblast growth factor 7	-2.13815	7.53749e-52	1.30834e-49
ENSG00000156103	MMP16	protein_coding	matrix metallopeptidase 16	-2.37634	7.97095e-52	1.37242e-49
ENSG00000171621	SPSB1	protein_coding	splA/ryanodine receptor domain and SOCS box containing 1	-1.27919	2.03264e-51	3.47176e-49
ENSG00000061337	LZTS1	protein_coding	leucine zipper tumor suppressor 1	-1.94013	4.19498e-51	7.10816e-49
ENSG00000166123	GPT2	protein_coding	glutamic--pyruvic transaminase 2	2.51027	8.48505e-51	1.42642e-48
ENSG00000105137	SYDE1	protein_coding	synapse defective Rho GTPase homolog 1	-1.37181	9.86132e-51	1.64484e-48
ENSG00000118762	PKD2	protein_coding	polycystin 2, transient receptor potential cation channel	-1.42774	1.75809e-50	2.90971e-48
ENSG00000107819	SFXN3	protein_coding	sideroflexin 3	-0.938228	3.12646e-50	5.13462e-48
ENSG00000176894	PXMP2	protein_coding	peroxisomal membrane protein 2	1.91494	4.21961e-50	6.87699e-48
ENSG00000157227	MMP14	protein_coding	matrix metallopeptidase 14	-1.64234	4.99262e-50	8.07519e-48
ENSG00000161040	FBXL13	protein_coding	F-box and leucine rich repeat protein 13	3.13485	5.30177e-50	8.51073e-48
ENSG00000123094	RASSF8	protein_coding	Ras association domain family member 8	-1.68562	7.69299e-50	1.22571e-47
ENSG00000173068	BNC2	protein_coding	basonuclin 2	-1.9054	1.11007e-49	1.75556e-47
ENSG00000172986	GXYLT2	protein_coding	glucoside xylosyltransferase 2	-2.0144	1.86308e-49	2.92476e-47
ENSG00000121898	CPXM2	protein_coding	carboxypeptidase X, M14 family member 2	-2.90789	1.95098e-49	3.04039e-47
ENSG00000253719	ATXN7L3B	protein_coding	ataxin 7 like 3B	0.832716	2.45816e-49	3.80303e-47
ENSG00000005189	REXO5	protein_coding	RNA exonuclease 5	1.15384	5.25134e-49	8.06591e-47
ENSG00000148175	STOM	protein_coding	stomatin	-1.04132	6.54634e-49	9.98317e-47
ENSG00000135862	LAMC1	protein_coding	laminin subunit gamma 1	-1.22212	6.60437e-49	1.00002e-46
ENSG00000082781	ITGB5	protein_coding	integrin subunit beta 5	-1.05604	8.37607e-49	1.25936e-46
ENSG00000109956	B3GAT1	protein_coding	beta-1,3-glucuronyltransferase 1	3.91179	8.73962e-49	1.30483e-46
ENSG00000138311	ZNF365	protein_coding	zinc finger protein 365	-2.53626	1.58312e-48	2.3472e-46
ENSG00000137809	ITGA11	protein_coding	integrin subunit alpha 11	-1.79893	1.91953e-48	2.82634e-46
ENSG00000172638	EFEMP2	protein_coding	EGF containing fibulin extracellular matrix protein 2	-1.35465	2.07239e-48	3.03052e-46
ENSG00000151692	RNF144A	protein_coding	ring finger protein 144A	-1.34254	2.22907e-48	3.23746e-46
ENSG00000128656	CHN1	protein_coding	chimerin 1	-1.69907	3.85147e-48	5.55601e-46
ENSG00000128512	DOCK4	protein_coding	dedicator of cytokinesis 4	-1.15352	4.02366e-48	5.76545e-46
ENSG00000021645	NRXN3	protein_coding	neurexin 3	-3.36994	5.15114e-48	7.33179e-46
ENSG00000088882	CPXM1	protein_coding	carboxypeptidase X, M14 family member 1	-2.5965	8.08905e-48	1.14372e-45
ENSG00000103710	RASL12	protein_coding	RAS like family 12	-1.40795	1.08423e-47	1.52292e-45
ENSG00000118785	SPP1	protein_coding	secreted phosphoprotein 1	-4.46072	1.15434e-47	1.6108e-45
ENSG00000172985	SH3RF3	protein_coding	SH3 domain containing ring finger 3	-1.30169	1.23443e-47	1.71136e-45
ENSG00000123572	NRK	protein_coding	Nik related kinase	-4.18102	1.29846e-47	1.78852e-45
ENSG00000103855	CD276	protein_coding	CD276 molecule	-1.04392	1.41101e-47	1.9311e-45
ENSG00000129353	SLC44A2	protein_coding	solute carrier family 44 member 2	1.12542	1.64518e-47	2.23724e-45
ENSG00000167680	SEMA6B	protein_coding	semaphorin 6B	-1.57118	2.09947e-47	2.83694e-45
ENSG00000123610	TNFAIP6	protein_coding	TNF alpha induced protein 6	-2.38417	2.17133e-47	2.91559e-45
ENSG00000155428	TRIM74	protein_coding	tripartite motif containing 74	4.07643	2.25402e-47	3.00771e-45
ENSG00000183722	LHFPL6	protein_coding	LHFPL tetraspan subfamily member 6	-1.5519	2.30243e-47	3.05323e-45
ENSG00000084731	KIF3C	protein_coding	kinesin family member 3C	-1.38572	2.5815e-47	3.40216e-45
ENSG00000102265	TIMP1	protein_coding	TIMP metallopeptidase inhibitor 1	-2.08425	2.82834e-47	3.70461e-45
ENSG00000117020	AKT3	protein_coding	AKT serine/threonine kinase 3	-1.43375	6.47022e-47	8.42312e-45
ENSG00000148516	ZEB1	protein_coding	zinc finger E-box binding homeobox 1	-1.63708	1.21798e-46	1.576e-44
ENSG00000166387	PPFIBP2	protein_coding	PPFIA binding protein 2	1.18732	1.75354e-46	2.2553e-44
ENSG00000114450	GNB4	protein_coding	G protein subunit beta 4	-1.46315	1.82629e-46	2.3348e-44
ENSG00000100359	SGSM3	protein_coding	small G protein signaling modulator 3	1.12875	2.15279e-46	2.73583e-44
ENSG00000163040	CCDC74A	protein_coding	coiled-coil domain containing 74A	-1.52062	2.46283e-46	3.11133e-44
ENSG00000174807	CD248	protein_coding	CD248 molecule	-1.73224	2.58411e-46	3.24534e-44
ENSG00000206538	VGLL3	protein_coding	vestigial like family member 3	-1.99131	3.64982e-46	4.55003e-44
ENSG00000122691	TWIST1	protein_coding	twist family bHLH transcription factor 1	-3.26566	3.66559e-46	4.55003e-44
ENSG00000269313	MAGIX	protein_coding	MAGI family member, X-linked	1.77154	4.13484e-46	5.10282e-44
ENSG00000156804	FBXO32	protein_coding	F-box protein 32	-2.05019	5.56397e-46	6.82705e-44
ENSG00000198542	ITGBL1	protein_coding	integrin subunit beta like 1	-3.31584	5.9135e-46	7.21447e-44
ENSG00000198108	CHSY3	protein_coding	chondroitin sulfate synthase 3	-1.69386	7.36444e-46	8.93356e-44
ENSG00000155011	DKK2	protein_coding	dickkopf WNT signaling pathway inhibitor 2	-4.16837	7.64939e-46	9.22681e-44
ENSG00000152578	GRIA4	protein_coding	glutamate ionotropic receptor AMPA type subunit 4	4.1163	8.3189e-46	9.97801e-44
ENSG00000156535	CD109	protein_coding	CD109 molecule	-1.80615	1.37903e-45	1.64482e-43
ENSG00000148848	ADAM12	protein_coding	ADAM metallopeptidase domain 12	-3.11239	1.42224e-45	1.68694e-43
ENSG00000106823	ECM2	protein_coding	extracellular matrix protein 2	-1.69089	1.50199e-45	1.77168e-43
ENSG00000120708	TGFBI	protein_coding	transforming growth factor beta induced	-1.5963	1.57607e-45	1.84885e-43
ENSG00000152402	GUCY1A2	protein_coding	guanylate cyclase 1 soluble subunit alpha 2	-1.73611	2.06961e-45	2.41455e-43
ENSG00000132386	SERPINF1	protein_coding	serpin family F member 1	-1.77744	2.11283e-45	2.45157e-43
ENSG00000111450	STX2	protein_coding	syntaxin 2	-0.97332	3.49158e-45	4.02947e-43
ENSG00000124713	GNMT	protein_coding	glycine N-methyltransferase	3.54057	3.77847e-45	4.33711e-43
ENSG00000069431	ABCC9	protein_coding	ATP binding cassette subfamily C member 9	-2.02123	4.0943e-45	4.6745e-43
ENSG00000173391	OLR1	protein_coding	oxidized low density lipoprotein receptor 1	-2.75713	4.66144e-45	5.29371e-43
ENSG00000173706	HEG1	protein_coding	heart development protein with EGF like domains 1	-1.14144	4.98341e-45	5.62941e-43
ENSG00000141448	GATA6	protein_coding	GATA binding protein 6	1.6483	5.35244e-45	6.01445e-43
ENSG00000048540	LMO3	protein_coding	LIM domain only 3	-3.36199	7.35892e-45	8.22581e-43
ENSG00000145244	CORIN	protein_coding	corin, serine peptidase	-2.72732	1.16663e-44	1.29054e-42
ENSG00000138185	ENTPD1	protein_coding	ectonucleoside triphosphate diphosphohydrolase 1	-0.957059	1.24376e-44	1.36877e-42
ENSG00000159403	C1R	protein_coding	complement C1r	-1.36251	1.38956e-44	1.5214e-42
ENSG00000130508	PXDN	protein_coding	peroxidasin	-1.40701	1.41553e-44	1.54192e-42
ENSG00000118402	ELOVL4	protein_coding	ELOVL fatty acid elongase 4	-1.47234	1.51859e-44	1.64579e-42
ENSG00000166923	GREM1	protein_coding	gremlin 1, DAN family BMP antagonist	-2.43886	1.6889e-44	1.82111e-42
ENSG00000187498	COL4A1	protein_coding	collagen type IV alpha 1 chain	-1.93509	1.93134e-44	2.07207e-42
ENSG00000108828	VAT1	protein_coding	vesicle amine transport 1	-0.894495	2.36054e-44	2.51987e-42
ENSG00000182871	COL18A1	protein_coding	collagen type XVIII alpha 1 chain	-1.41699	2.43179e-44	2.58302e-42
ENSG00000149633	KIAA1755	protein_coding	KIAA1755	-1.4816	2.50397e-44	2.64653e-42
ENSG00000074181	NOTCH3	protein_coding	notch receptor 3	-1.45129	3.73197e-44	3.925e-42
ENSG00000147606	SLC26A7	protein_coding	solute carrier family 26 member 7	3.55411	4.29482e-44	4.49482e-42
ENSG00000092964	DPYSL2	protein_coding	dihydropyrimidinase like 2	-0.976401	5.01293e-44	5.22078e-42
ENSG00000185567	AHNAK2	protein_coding	AHNAK nucleoprotein 2	-2.49966	6.48608e-44	6.72223e-42
ENSG00000160325	CACFD1	protein_coding	calcium channel flower domain containing 1	1.1915	7.04014e-44	7.2612e-42
ENSG00000182326	C1S	protein_coding	complement C1s	-1.27085	9.3651e-44	9.61274e-42
ENSG00000184408	KCND2	protein_coding	potassium voltage-gated channel subfamily D member 2	-2.65648	1.22204e-43	1.24835e-41
ENSG00000166741	NNMT	protein_coding	nicotinamide N-methyltransferase	-1.88447	1.2957e-43	1.31729e-41
ENSG00000156140	ADAMTS3	protein_coding	ADAM metallopeptidase with thrombospondin type 1 motif 3	-1.71112	2.88313e-43	2.91729e-41
ENSG00000178809	TRIM73	protein_coding	tripartite motif containing 73	3.32647	3.17666e-43	3.19914e-41
ENSG00000069974	RAB27A	protein_coding	RAB27A, member RAS oncogene family	1.36262	3.70973e-43	3.71843e-41
ENSG00000121361	KCNJ8	protein_coding	potassium inwardly rectifying channel subfamily J member 8	-1.51333	4.67131e-43	4.6604e-41
ENSG00000126603	GLIS2	protein_coding	GLIS family zinc finger 2	-1.41057	5.22567e-43	5.18921e-41
ENSG00000157184	CPT2	protein_coding	carnitine palmitoyltransferase 2	0.857354	6.23161e-43	6.15949e-41
ENSG00000196482	ESRRG	protein_coding	estrogen related receptor gamma	4.60353	6.66934e-43	6.56177e-41
ENSG00000102934	PLLP	protein_coding	plasmolipin	1.93706	7.78602e-43	7.6253e-41
ENSG00000163378	EOGT	protein_coding	EGF domain specific O-linked N-acetylglucosamine transferase	-1.01812	9.09793e-43	8.86944e-41
ENSG00000128791	TWSG1	protein_coding	twisted gastrulation BMP signaling modulator 1	-1.02555	1.09463e-42	1.06229e-40
ENSG00000130787	HIP1R	protein_coding	huntingtin interacting protein 1 related	1.41371	1.12501e-42	1.08683e-40
ENSG00000119711	ALDH6A1	protein_coding	aldehyde dehydrogenase 6 family member A1	1.74863	1.41619e-42	1.36196e-40
ENSG00000038945	MSR1	protein_coding	macrophage scavenger receptor 1	-2.24018	1.44871e-42	1.38699e-40
ENSG00000129538	RNASE1	protein_coding	ribonuclease A family member 1, pancreatic	1.98545	1.61976e-42	1.54383e-40
ENSG00000206190	ATP10A	protein_coding	ATPase phospholipid transporting 10A (putative)	-1.22516	1.65234e-42	1.56789e-40
ENSG00000105419	MEIS3	protein_coding	Meis homeobox 3	-1.44774	1.71511e-42	1.62024e-40
ENSG00000105664	COMP	protein_coding	cartilage oligomeric matrix protein	-4.04044	2.12302e-42	1.99676e-40
ENSG00000139330	KERA	protein_coding	keratocan	-5.0826	2.1492e-42	2.01252e-40
ENSG00000113578	FGF1	protein_coding	fibroblast growth factor 1	-2.15041	2.25066e-42	2.09751e-40
ENSG00000100097	LGALS1	protein_coding	galectin 1	-1.45059	2.25961e-42	2.09751e-40
ENSG00000113319	RASGRF2	protein_coding	Ras protein specific guanine nucleotide releasing factor 2	-1.1462	2.80993e-42	2.59706e-40
ENSG00000162482	AKR7A3	protein_coding	aldo-keto reductase family 7 member A3	2.61309	3.07898e-42	2.83345e-40
ENSG00000110906	KCTD10	protein_coding	potassium channel tetramerization domain containing 10	-0.83251	3.17482e-42	2.90912e-40
ENSG00000166503	HDGFL3	protein_coding	HDGF like 3	-1.23153	3.683e-42	3.36035e-40
ENSG00000185565	LSAMP	protein_coding	limbic system associated membrane protein	-1.66847	3.87042e-42	3.51632e-40
ENSG00000153071	DAB2	protein_coding	DAB adaptor protein 2	-1.05898	4.439e-42	4.01579e-40
ENSG00000099953	MMP11	protein_coding	matrix metallopeptidase 11	-3.25216	4.4601e-42	4.01785e-40
ENSG00000163909	HEYL	protein_coding	hes related family bHLH transcription factor with YRPW motif like	-2.04575	4.71479e-42	4.22945e-40
ENSG00000117586	TNFSF4	protein_coding	TNF superfamily member 4	-1.98023	5.72648e-42	5.1155e-40
ENSG00000133026	MYH10	protein_coding	myosin heavy chain 10	-1.52995	1.13102e-41	1.00614e-39
ENSG00000106100	NOD1	protein_coding	nucleotide binding oligomerization domain containing 1	-0.999699	1.27486e-41	1.12643e-39
ENSG00000108602	ALDH3A1	protein_coding	aldehyde dehydrogenase 3 family member A1	2.88957	1.2768e-41	1.12643e-39
ENSG00000149577	SIDT2	protein_coding	SID1 transmembrane family member 2	1.33791	1.5053e-41	1.32256e-39
ENSG00000166816	LDHD	protein_coding	lactate dehydrogenase D	2.21953	1.74001e-41	1.52251e-39
ENSG00000162493	PDPN	protein_coding	podoplanin	-1.83405	1.77304e-41	1.54508e-39
ENSG00000161381	PLXDC1	protein_coding	plexin domain containing 1	-1.36426	1.86947e-41	1.62249e-39
ENSG00000109113	RAB34	protein_coding	RAB34, member RAS oncogene family	-1.18143	2.36167e-41	2.04137e-39
ENSG00000204381	LAYN	protein_coding	layilin	-1.78596	2.38888e-41	2.05655e-39
ENSG00000142686	C1orf216	protein_coding	chromosome 1 open reading frame 216	-1.01457	2.53118e-41	2.17031e-39
ENSG00000136235	GPNMB	protein_coding	glycoprotein nmb	-1.99216	2.66552e-41	2.27635e-39
ENSG00000159674	SPON2	protein_coding	spondin 2	-1.57291	3.98497e-41	3.38961e-39
ENSG00000164823	OSGIN2	protein_coding	oxidative stress induced growth inhibitor family member 2	-0.744164	4.30525e-41	3.6475e-39
ENSG00000164111	ANXA5	protein_coding	annexin A5	-0.74493	4.73514e-41	3.99586e-39
ENSG00000198053	SIRPA	protein_coding	signal regulatory protein alpha	-1.04777	5.0389e-41	4.23545e-39
ENSG00000117305	HMGCL	protein_coding	3-hydroxy-3-methylglutaryl-CoA lyase	0.855204	5.67194e-41	4.74886e-39
ENSG00000204291	COL15A1	protein_coding	collagen type XV alpha 1 chain	-1.53596	5.93311e-41	4.94812e-39
ENSG00000019102	VSIG2	protein_coding	V-set and immunoglobulin domain containing 2	2.83668	7.2642e-41	6.03466e-39
ENSG00000143416	SELENBP1	protein_coding	selenium binding protein 1	1.54533	8.04252e-41	6.65534e-39
ENSG00000222009	BTBD19	protein_coding	BTB domain containing 19	-1.46614	9.97453e-41	8.22225e-39
ENSG00000117069	ST6GALNAC5	protein_coding	ST6 N-acetylgalactosaminide alpha-2,6-sialyltransferase 5	-1.95052	1.21337e-40	9.96365e-39
ENSG00000170412	GPRC5C	protein_coding	G protein-coupled receptor class C group 5 member C	2.33392	1.48694e-40	1.21633e-38
ENSG00000182218	HHIPL1	protein_coding	HHIP like 1	-1.34922	1.59933e-40	1.30327e-38
ENSG00000102780	DGKH	protein_coding	diacylglycerol kinase eta	-1.37019	1.69016e-40	1.37205e-38
ENSG00000167552	TUBA1A	protein_coding	tubulin alpha 1a	-1.59344	1.8902e-40	1.52863e-38
ENSG00000154553	PDLIM3	protein_coding	PDZ and LIM domain 3	-2.05114	1.89988e-40	1.53065e-38
ENSG00000214944	ARHGEF28	protein_coding	Rho guanine nucleotide exchange factor 28	1.6065	2.40441e-40	1.92986e-38
ENSG00000107957	SH3PXD2A	protein_coding	SH3 and PX domains 2A	-1.12611	3.0975e-40	2.47684e-38
ENSG00000174307	PHLDA3	protein_coding	pleckstrin homology like domain family A member 3	-1.57135	3.7833e-40	3.01394e-38
ENSG00000196562	SULF2	protein_coding	sulfatase 2	-1.33644	4.40524e-40	3.49635e-38
ENSG00000117594	HSD11B1	protein_coding	hydroxysteroid 11-beta dehydrogenase 1	-1.8155	5.61588e-40	4.44071e-38
ENSG00000132718	SYT11	protein_coding	synaptotagmin 11	-1.22712	5.92335e-40	4.66655e-38
ENSG00000100897	DCAF11	protein_coding	DDB1 and CUL4 associated factor 11	0.721996	6.77836e-40	5.32051e-38
ENSG00000134533	RERG	protein_coding	RAS like estrogen regulated growth inhibitor	-2.3101	6.90638e-40	5.40114e-38
ENSG00000072110	ACTN1	protein_coding	actinin alpha 1	-1.62138	6.9821e-40	5.44043e-38
ENSG00000074590	NUAK1	protein_coding	NUAK family kinase 1	-1.29282	8.5271e-40	6.62013e-38
ENSG00000139988	RDH12	protein_coding	retinol dehydrogenase 12	3.24512	9.28267e-40	7.18061e-38
ENSG00000007237	GAS7	protein_coding	growth arrest specific 7	-1.36413	9.3895e-40	7.23703e-38
ENSG00000140848	CPNE2	protein_coding	copine 2	-0.874851	1.05583e-39	8.10861e-38
ENSG00000103089	FA2H	protein_coding	fatty acid 2-hydroxylase	1.90734	1.11945e-39	8.56638e-38
ENSG00000134247	PTGFRN	protein_coding	prostaglandin F2 receptor inhibitor	-1.05737	1.36205e-39	1.03856e-37
ENSG00000091136	LAMB1	protein_coding	laminin subunit beta 1	-0.874614	1.41369e-39	1.0741e-37
ENSG00000143226	FCGR2A	protein_coding	Fc fragment of IgG receptor IIa	-1.52944	1.67461e-39	1.26783e-37
ENSG00000157680	DGKI	protein_coding	diacylglycerol kinase iota	-2.36461	1.74595e-39	1.31718e-37
ENSG00000132855	ANGPTL3	protein_coding	angiopoietin like 3	4.46586	1.75352e-39	1.31822e-37
ENSG00000020577	SAMD4A	protein_coding	sterile alpha motif domain containing 4A	-1.60456	1.87143e-39	1.40193e-37
ENSG00000211448	DIO2	protein_coding	iodothyronine deiodinase 2	-1.90277	1.97861e-39	1.47704e-37
ENSG00000091986	CCDC80	protein_coding	coiled-coil domain containing 80	-2.32064	2.15791e-39	1.60527e-37
ENSG00000167123	CERCAM	protein_coding	cerebral endothelial cell adhesion molecule	-1.37986	2.37973e-39	1.76414e-37
ENSG00000135636	DYSF	protein_coding	dysferlin	-1.27302	2.77549e-39	2.0504e-37
ENSG00000105290	APLP1	protein_coding	amyloid beta precursor like protein 1	3.09308	2.78763e-39	2.05228e-37
ENSG00000015532	XYLT2	protein_coding	xylosyltransferase 2	2.15711	2.83647e-39	2.08106e-37
ENSG00000161638	ITGA5	protein_coding	integrin subunit alpha 5	-1.54759	2.98171e-39	2.18012e-37
ENSG00000124225	PMEPA1	protein_coding	prostate transmembrane protein, androgen induced 1	-1.58536	3.02885e-39	2.20703e-37
ENSG00000081087	OSTM1	protein_coding	osteoclastogenesis associated transmembrane protein 1	-0.683364	3.57349e-39	2.59504e-37
ENSG00000214706	IFRD2	protein_coding	interferon related developmental regulator 2	0.798	3.99918e-39	2.89432e-37
ENSG00000165617	DACT1	protein_coding	dishevelled binding antagonist of beta catenin 1	-1.50828	5.18995e-39	3.74343e-37
ENSG00000119681	LTBP2	protein_coding	latent transforming growth factor beta binding protein 2	-1.52904	7.15021e-39	5.13997e-37
ENSG00000185634	SHC4	protein_coding	SHC adaptor protein 4	-2.15526	7.63631e-39	5.47098e-37
ENSG00000149809	TM7SF2	protein_coding	transmembrane 7 superfamily member 2	2.25965	9.50345e-39	6.78591e-37
ENSG00000070404	FSTL3	protein_coding	follistatin like 3	-1.58785	9.91013e-39	7.05271e-37
ENSG00000165029	ABCA1	protein_coding	ATP binding cassette subfamily A member 1	-1.14941	1.24552e-38	8.83451e-37
ENSG00000106333	PCOLCE	protein_coding	procollagen C-endopeptidase enhancer	-1.65866	1.30936e-38	9.25658e-37
ENSG00000038382	TRIO	protein_coding	trio Rho guanine nucleotide exchange factor	-0.963265	1.49614e-38	1.05421e-36
ENSG00000170876	TMEM43	protein_coding	transmembrane protein 43	-0.781941	1.55218e-38	1.0901e-36
ENSG00000196923	PDLIM7	protein_coding	PDZ and LIM domain 7	-1.89279	1.81742e-38	1.27145e-36
ENSG00000157315	TMED6	protein_coding	transmembrane p24 trafficking protein 6	3.79106	1.82231e-38	1.27145e-36
ENSG00000142552	RCN3	protein_coding	reticulocalbin 3	-1.66102	1.86598e-38	1.29768e-36
ENSG00000127947	PTPN12	protein_coding	protein tyrosine phosphatase non-receptor type 12	-0.876484	1.96321e-38	1.36086e-36
ENSG00000114698	PLSCR4	protein_coding	phospholipid scramblase 4	-1.31687	2.56456e-38	1.77196e-36
ENSG00000122420	PTGFR	protein_coding	prostaglandin F receptor	-1.97473	2.59382e-38	1.78216e-36
ENSG00000174348	PODN	protein_coding	podocan	-1.79389	2.59603e-38	1.78216e-36
ENSG00000171970	ZNF57	protein_coding	zinc finger protein 57	1.18242	2.61437e-38	1.789e-36
ENSG00000196968	FUT11	protein_coding	fucosyltransferase 11	-0.709055	2.76753e-38	1.88776e-36
ENSG00000124374	PAIP2B	protein_coding	poly(A) binding protein interacting protein 2B	2.38959	2.92375e-38	1.98797e-36
ENSG00000140545	MFGE8	protein_coding	milk fat globule EGF and factor V/VIII domain containing	-1.12821	3.1842e-38	2.15818e-36
ENSG00000026652	AGPAT4	protein_coding	1-acylglycerol-3-phosphate O-acyltransferase 4	-1.22133	3.29629e-38	2.2243e-36
ENSG00000158352	SHROOM4	protein_coding	shroom family member 4	-1.35777	3.3026e-38	2.2243e-36
ENSG00000143341	HMCN1	protein_coding	hemicentin 1	-2.22274	4.66251e-38	3.13034e-36
ENSG00000071246	VASH1	protein_coding	vasohibin 1	-0.990036	5.58193e-38	3.73587e-36
ENSG00000181104	F2R	protein_coding	coagulation factor II thrombin receptor	-1.57588	6.52618e-38	4.35418e-36
ENSG00000167601	AXL	protein_coding	AXL receptor tyrosine kinase	-1.15226	7.02928e-38	4.67524e-36
ENSG00000159197	KCNE2	protein_coding	potassium voltage-gated channel subfamily E regulatory subunit 2	4.55513	7.39777e-38	4.90505e-36
ENSG00000054938	CHRDL2	protein_coding	chordin like 2	-3.03371	7.6577e-38	5.06167e-36
ENSG00000117308	GALE	protein_coding	UDP-galactose-4-epimerase	1.49229	7.94553e-38	5.23571e-36
ENSG00000175264	CHST1	protein_coding	carbohydrate sulfotransferase 1	-1.59105	8.02439e-38	5.26777e-36
ENSG00000081760	AACS	protein_coding	acetoacetyl-CoA synthetase	0.843947	8.04352e-38	5.26777e-36
ENSG00000139044	B4GALNT3	protein_coding	beta-1,4-N-acetyl-galactosaminyltransferase 3	2.25804	8.58694e-38	5.60646e-36
ENSG00000049192	ADAMTS6	protein_coding	ADAM metallopeptidase with thrombospondin type 1 motif 6	-1.64104	1.00425e-37	6.53681e-36
ENSG00000171916	LGALS9C	protein_coding	galectin 9C	3.29651	1.03336e-37	6.70587e-36
ENSG00000197860	SGTB	protein_coding	small glutamine rich tetratricopeptide repeat containing beta	-0.868523	1.1574e-37	7.488e-36
ENSG00000166347	CYB5A	protein_coding	cytochrome b5 type A	1.07374	1.2101e-37	7.80531e-36
ENSG00000112210	RAB23	protein_coding	RAB23, member RAS oncogene family	-1.62823	1.26187e-37	8.11474e-36
ENSG00000140945	CDH13	protein_coding	cadherin 13	-1.70502	1.38915e-37	8.87974e-36
ENSG00000111145	ELK3	protein_coding	ETS transcription factor ELK3	-0.802557	1.39742e-37	8.90597e-36
ENSG00000145685	LHFPL2	protein_coding	LHFPL tetraspan subfamily member 2	-0.941533	1.55241e-37	9.8643e-36
ENSG00000213949	ITGA1	protein_coding	integrin subunit alpha 1	-1.41509	1.56716e-37	9.92844e-36
ENSG00000121904	CSMD2	protein_coding	CUB and Sushi multiple domains 2	-2.19987	1.75355e-37	1.10764e-35
ENSG00000116044	NFE2L2	protein_coding	nuclear factor, erythroid 2 like 2	0.870935	2.03793e-37	1.28347e-35
ENSG00000139219	COL2A1	protein_coding	collagen type II alpha 1 chain	6.51506	2.08e-37	1.30612e-35
ENSG00000166743	ACSM1	protein_coding	acyl-CoA synthetase medium chain family member 1	2.28679	2.58732e-37	1.61992e-35
ENSG00000164107	HAND2	protein_coding	heart and neural crest derivatives expressed 2	-3.71427	2.81224e-37	1.7556e-35
ENSG00000077522	ACTN2	protein_coding	actinin alpha 2	-4.74042	3.65775e-37	2.27677e-35
ENSG00000137857	DUOX1	protein_coding	dual oxidase 1	2.75026	3.72629e-37	2.31268e-35
ENSG00000143322	ABL2	protein_coding	ABL proto-oncogene 2, non-receptor tyrosine kinase	-0.812937	4.17227e-37	2.58197e-35
ENSG00000104879	CKM	protein_coding	creatine kinase, M-type	5.03438	4.22323e-37	2.60596e-35
ENSG00000149557	FEZ1	protein_coding	fasciculation and elongation protein zeta 1	-1.40144	4.83605e-37	2.9755e-35
ENSG00000162944	RFTN2	protein_coding	raftlin family member 2	-1.11014	5.18491e-37	3.18097e-35
ENSG00000072954	TMEM38A	protein_coding	transmembrane protein 38A	1.74767	5.57907e-37	3.41299e-35
ENSG00000106366	SERPINE1	protein_coding	serpin family E member 1	-2.71589	5.84238e-37	3.56385e-35
ENSG00000074047	GLI2	protein_coding	GLI family zinc finger 2	-1.64787	6.69561e-37	4.07269e-35
ENSG00000144730	IL17RD	protein_coding	interleukin 17 receptor D	-2.00535	6.99883e-37	4.24503e-35
ENSG00000149131	SERPING1	protein_coding	serpin family G member 1	-1.22243	7.6579e-37	4.63162e-35
ENSG00000184156	KCNQ3	protein_coding	potassium voltage-gated channel subfamily Q member 3	-2.57543	8.36053e-37	5.0423e-35
ENSG00000196542	SPTSSB	protein_coding	serine palmitoyltransferase small subunit B	2.74927	1.0732e-36	6.45433e-35
ENSG00000101825	MXRA5	protein_coding	matrix remodeling associated 5	-1.50417	1.19234e-36	7.1507e-35
ENSG00000176928	GCNT4	protein_coding	glucosaminyl (N-acetyl) transferase 4	2.41329	1.21315e-36	7.2551e-35
ENSG00000138316	ADAMTS14	protein_coding	ADAM metallopeptidase with thrombospondin type 1 motif 14	-1.88259	1.21875e-36	7.26827e-35
ENSG00000161640	SIGLEC11	protein_coding	sialic acid binding Ig like lectin 11	3.59024	1.71889e-36	1.02224e-34
ENSG00000117152	RGS4	protein_coding	regulator of G protein signaling 4	-2.20296	1.92005e-36	1.13869e-34
ENSG00000085552	IGSF9	protein_coding	immunoglobulin superfamily member 9	2.09429	1.94348e-36	1.1494e-34
ENSG00000110148	CCKBR	protein_coding	cholecystokinin B receptor	4.53598	2.10165e-36	1.23951e-34
ENSG00000116133	DHCR24	protein_coding	24-dehydrocholesterol reductase	1.77618	2.11947e-36	1.24657e-34
ENSG00000168913	ENHO	protein_coding	energy homeostasis associated	2.55913	2.73618e-36	1.60487e-34
ENSG00000121297	TSHZ3	protein_coding	teashirt zinc finger homeobox 3	-1.39165	3.44331e-36	2.0141e-34
ENSG00000103942	HOMER2	protein_coding	homer scaffold protein 2	2.84874	3.45878e-36	2.01762e-34
ENSG00000135821	GLUL	protein_coding	glutamate-ammonia ligase	1.77608	3.84102e-36	2.23449e-34
ENSG00000119280	C1orf198	protein_coding	chromosome 1 open reading frame 198	-1.05259	4.45485e-36	2.58454e-34
ENSG00000105928	GSDME	protein_coding	gasdermin E	-1.44828	5.63343e-36	3.25945e-34
ENSG00000006025	OSBPL7	protein_coding	oxysterol binding protein like 7	1.43545	5.81292e-36	3.35421e-34
ENSG00000115661	STK16	protein_coding	serine/threonine kinase 16	0.546876	6.01515e-36	3.46155e-34
ENSG00000151176	PLBD2	protein_coding	phospholipase B domain containing 2	-0.812327	6.19477e-36	3.55533e-34
ENSG00000075073	TACR2	protein_coding	tachykinin receptor 2	-3.98155	6.32672e-36	3.62133e-34
ENSG00000109099	PMP22	protein_coding	peripheral myelin protein 22	-1.10124	6.86398e-36	3.91834e-34
ENSG00000165633	VSTM4	protein_coding	V-set and transmembrane domain containing 4	-1.39184	8.28156e-36	4.71497e-34
ENSG00000171243	SOSTDC1	protein_coding	sclerostin domain containing 1	3.59694	8.45711e-36	4.80211e-34
ENSG00000174951	FUT1	protein_coding	fucosyltransferase 1 (H blood group)	2.17762	8.52164e-36	4.82592e-34
ENSG00000099998	GGT5	protein_coding	gamma-glutamyltransferase 5	-1.38084	1.27623e-35	7.20834e-34
ENSG00000174502	SLC26A9	protein_coding	solute carrier family 26 member 9	3.47222	1.28125e-35	7.21758e-34
ENSG00000171476	HOPX	protein_coding	HOP homeobox	-1.82555	1.31007e-35	7.3605e-34
ENSG00000121236	TRIM6	protein_coding	tripartite motif containing 6	-1.64655	1.33355e-35	7.47277e-34
ENSG00000166946	CCNDBP1	protein_coding	cyclin D1 binding protein 1	0.648332	1.34382e-35	7.51062e-34
ENSG00000106080	FKBP14	protein_coding	FKBP prolyl isomerase 14	-0.777886	1.39975e-35	7.80281e-34
ENSG00000177469	CAVIN1	protein_coding	caveolae associated protein 1	-1.56901	1.47802e-35	8.21762e-34
ENSG00000049540	ELN	protein_coding	elastin	-1.88979	1.57655e-35	8.74268e-34
ENSG00000198270	TMEM116	protein_coding	transmembrane protein 116	1.39122	1.6543e-35	9.15005e-34
ENSG00000214274	ANG	protein_coding	angiogenin	1.346	1.68227e-35	9.28072e-34
ENSG00000155099	PIP4P2	protein_coding	phosphatidylinositol-4,5-bisphosphate 4-phosphatase 2	-1.20008	1.71536e-35	9.43893e-34
ENSG00000133816	MICAL2	protein_coding	microtubule associated monooxygenase, calponin and LIM domain containing 2	-1.22086	2.40188e-35	1.31825e-33
ENSG00000146755	TRIM50	protein_coding	tripartite motif containing 50	4.85064	2.43281e-35	1.33181e-33
ENSG00000169992	NLGN2	protein_coding	neuroligin 2	-1.29742	2.59207e-35	1.41536e-33
ENSG00000104267	CA2	protein_coding	carbonic anhydrase 2	2.74959	2.73076e-35	1.48729e-33
ENSG00000102935	ZNF423	protein_coding	zinc finger protein 423	-1.76347	2.84045e-35	1.54309e-33
ENSG00000125810	CD93	protein_coding	CD93 molecule	-1.16728	3.06764e-35	1.66229e-33
ENSG00000171812	COL8A2	protein_coding	collagen type VIII alpha 2 chain	-1.65864	3.08886e-35	1.66955e-33
ENSG00000153012	LGI2	protein_coding	leucine rich repeat LGI family member 2	-2.0752	3.22691e-35	1.73976e-33
ENSG00000132000	PODNL1	protein_coding	podocan like 1	-2.04601	3.44333e-35	1.85176e-33
ENSG00000248098	BCKDHA	protein_coding	branched chain keto acid dehydrogenase E1 subunit alpha	1.24875	3.52511e-35	1.89098e-33
ENSG00000138080	EMILIN1	protein_coding	elastin microfibril interfacer 1	-1.33877	3.71641e-35	1.9886e-33
ENSG00000134824	FADS2	protein_coding	fatty acid desaturase 2	-1.33713	4.41459e-35	2.35629e-33
ENSG00000113273	ARSB	protein_coding	arylsulfatase B	-0.771441	5.20566e-35	2.77159e-33
ENSG00000126785	RHOJ	protein_coding	ras homolog family member J	-1.38088	5.49124e-35	2.91637e-33
ENSG00000100364	KIAA0930	protein_coding	KIAA0930	-0.771472	5.77069e-35	3.05718e-33
ENSG00000221818	EBF2	protein_coding	EBF transcription factor 2	-3.52691	5.92203e-35	3.12959e-33
ENSG00000175899	A2M	protein_coding	alpha-2-macroglobulin	-1.23951	6.27074e-35	3.30568e-33
ENSG00000144857	BOC	protein_coding	BOC cell adhesion associated, oncogene regulated	-1.86104	7.31528e-35	3.84601e-33
ENSG00000283154	IQCJ-SCHIP1	protein_coding	IQCJ-SCHIP1 readthrough	-1.78509	7.33174e-35	3.84601e-33
ENSG00000101463	SYNDIG1	protein_coding	synapse differentiation inducing 1	-1.95327	7.45027e-35	3.89861e-33
ENSG00000160182	TFF1	protein_coding	trefoil factor 1	3.32026	8.53191e-35	4.4537e-33
ENSG00000019991	HGF	protein_coding	hepatocyte growth factor	-1.45272	9.91653e-35	5.16385e-33
ENSG00000119715	ESRRB	protein_coding	estrogen related receptor beta	4.25296	1.02274e-34	5.31278e-33
ENSG00000170419	VSTM2A	protein_coding	V-set and transmembrane domain containing 2A	3.79784	1.10163e-34	5.70867e-33
ENSG00000123384	LRP1	protein_coding	LDL receptor related protein 1	-1.13367	1.16006e-34	5.99692e-33
ENSG00000156049	GNA14	protein_coding	G protein subunit alpha 14	-1.50088	1.33958e-34	6.90822e-33
ENSG00000185052	SLC24A3	protein_coding	solute carrier family 24 member 3	-1.46908	1.34936e-34	6.94191e-33
ENSG00000135677	GNS	protein_coding	glucosamine (N-acetyl)-6-sulfatase	-0.54776	1.73321e-34	8.89522e-33
ENSG00000112531	QKI	protein_coding	QKI, KH domain containing RNA binding	-0.841166	1.93624e-34	9.91337e-33
ENSG00000105707	HPN	protein_coding	hepsin	3.40069	2.2754e-34	1.1622e-32
ENSG00000091436	MAP3K20	protein_coding	mitogen-activated protein kinase kinase kinase 20	-1.87224	2.29424e-34	1.16902e-32
ENSG00000107186	MPDZ	protein_coding	multiple PDZ domain crumbs cell polarity complex component	-1.43579	2.57113e-34	1.30699e-32
ENSG00000172031	EPHX4	protein_coding	epoxide hydrolase 4	-2.41541	2.62041e-34	1.32888e-32
ENSG00000147145	LPAR4	protein_coding	lysophosphatidic acid receptor 4	-2.77382	2.78768e-34	1.41035e-32
ENSG00000092969	TGFB2	protein_coding	transforming growth factor beta 2	-1.60404	2.82207e-34	1.42438e-32
ENSG00000180447	GAS1	protein_coding	growth arrest specific 1	-2.24252	3.15417e-34	1.58824e-32
ENSG00000112186	CAP2	protein_coding	cyclase associated actin cytoskeleton regulatory protein 2	-2.41084	3.18451e-34	1.59975e-32
ENSG00000184254	ALDH1A3	protein_coding	aldehyde dehydrogenase 1 family member A3	-1.48744	3.70364e-34	1.8527e-32
ENSG00000137166	FOXP4	protein_coding	forkhead box P4	0.950034	3.70539e-34	1.8527e-32
ENSG00000157350	ST3GAL2	protein_coding	ST3 beta-galactoside alpha-2,3-sialyltransferase 2	-0.904288	4.0574e-34	2.02396e-32
ENSG00000196639	HRH1	protein_coding	histamine receptor H1	-1.39005	4.6672e-34	2.32272e-32
ENSG00000144681	STAC	protein_coding	SH3 and cysteine rich domain	-2.80998	4.88893e-34	2.42741e-32
ENSG00000166130	IKBIP	protein_coding	IKBKB interacting protein	-1.00751	5.11434e-34	2.53344e-32
ENSG00000164220	F2RL2	protein_coding	coagulation factor II thrombin receptor like 2	-2.14251	5.37271e-34	2.65526e-32
ENSG00000136457	CHAD	protein_coding	chondroadherin	2.74289	5.51971e-34	2.72161e-32
ENSG00000100934	SEC23A	protein_coding	SEC23 homolog A, COPII coat complex component	-1.02147	6.12203e-34	3.01164e-32
ENSG00000173540	GMPPB	protein_coding	GDP-mannose pyrophosphorylase B	0.916744	6.56226e-34	3.22079e-32
ENSG00000155252	PI4K2A	protein_coding	phosphatidylinositol 4-kinase type 2 alpha	-0.492833	6.86948e-34	3.35614e-32
ENSG00000115616	SLC9A2	protein_coding	solute carrier family 9 member A2	2.24783	7.44446e-34	3.62875e-32
ENSG00000214530	STARD10	protein_coding	StAR related lipid transfer domain containing 10	1.53665	7.77578e-34	3.78162e-32
ENSG00000090020	SLC9A1	protein_coding	solute carrier family 9 member A1	1.47594	8.0265e-34	3.89468e-32
ENSG00000197321	SVIL	protein_coding	supervillin	-2.00693	8.21088e-34	3.97511e-32
ENSG00000144229	THSD7B	protein_coding	thrombospondin type 1 domain containing 7B	-3.03998	8.77205e-34	4.23718e-32
ENSG00000187231	SESTD1	protein_coding	SEC14 and spectrin domain containing 1	-0.974244	9.66334e-34	4.65717e-32
ENSG00000154928	EPHB1	protein_coding	EPH receptor B1	-2.34733	9.76038e-34	4.69334e-32
ENSG00000159212	CLIC6	protein_coding	chloride intracellular channel 6	3.18016	1.062e-33	5.09521e-32
ENSG00000154277	UCHL1	protein_coding	ubiquitin C-terminal hydrolase L1	-2.23499	1.06638e-33	5.10476e-32
ENSG00000196368	NUDT11	protein_coding	nudix hydrolase 11	-1.88546	1.07743e-33	5.14612e-32
ENSG00000142798	HSPG2	protein_coding	heparan sulfate proteoglycan 2	-1.20392	1.13291e-33	5.39901e-32
ENSG00000165966	PDZRN4	protein_coding	PDZ domain containing ring finger 4	-3.73306	1.13593e-33	5.40137e-32
ENSG00000142173	COL6A2	protein_coding	collagen type VI alpha 2 chain	-1.4799	1.17705e-33	5.58446e-32
ENSG00000173918	C1QTNF1	protein_coding	C1q and TNF related 1	-1.32932	1.28902e-33	6.10212e-32
ENSG00000012660	ELOVL5	protein_coding	ELOVL fatty acid elongase 5	-1.09219	1.3091e-33	6.18348e-32
ENSG00000168631	MUCL3	protein_coding	mucin like 3	3.8826	1.32701e-33	6.25421e-32
ENSG00000162733	DDR2	protein_coding	discoidin domain receptor tyrosine kinase 2	-1.33493	1.46955e-33	6.91077e-32
ENSG00000070808	CAMK2A	protein_coding	calcium/calmodulin dependent protein kinase II alpha	-3.336	1.47408e-33	6.91683e-32
ENSG00000167994	RAB3IL1	protein_coding	RAB3A interacting protein like 1	-1.18908	1.48167e-33	6.9372e-32
ENSG00000198168	SVIP	protein_coding	small VCP interacting protein	0.795738	1.55488e-33	7.26402e-32
ENSG00000067798	NAV3	protein_coding	neuron navigator 3	-2.06408	1.7798e-33	8.29666e-32
ENSG00000256713	PGA5	protein_coding	pepsinogen A5	7.14242	1.87216e-33	8.7082e-32
ENSG00000173517	PEAK1	protein_coding	pseudopodium enriched atypical kinase 1	-0.936173	1.93188e-33	8.96644e-32
ENSG00000183876	ARSI	protein_coding	arylsulfatase family member I	-1.72132	2.2231e-33	1.02957e-31
ENSG00000186063	AIDA	protein_coding	axin interactor, dorsalization associated	-0.564348	2.24205e-33	1.0361e-31
ENSG00000018280	SLC11A1	protein_coding	solute carrier family 11 member 1	-2.39452	2.61101e-33	1.20399e-31
ENSG00000122861	PLAU	protein_coding	plasminogen activator, urokinase	-1.71059	2.86574e-33	1.31861e-31
ENSG00000243244	STON1	protein_coding	stonin 1	-1.80162	2.91001e-33	1.3361e-31
ENSG00000060982	BCAT1	protein_coding	branched chain amino acid transaminase 1	-1.66473	3.00092e-33	1.37489e-31
ENSG00000100612	DHRS7	protein_coding	dehydrogenase/reductase 7	1.1151	3.27527e-33	1.49441e-31
ENSG00000074657	ZNF532	protein_coding	zinc finger protein 532	-0.888041	3.2758e-33	1.49441e-31
ENSG00000144724	PTPRG	protein_coding	protein tyrosine phosphatase receptor type G	-1.02173	3.35817e-33	1.52872e-31
ENSG00000130751	NPAS1	protein_coding	neuronal PAS domain protein 1	2.15121	3.73828e-33	1.69453e-31
ENSG00000063660	GPC1	protein_coding	glypican 1	-1.04299	4.21683e-33	1.9074e-31
ENSG00000166025	AMOTL1	protein_coding	angiomotin like 1	-1.39753	5.28818e-33	2.38695e-31
ENSG00000127083	OMD	protein_coding	osteomodulin	-2.8549	5.51822e-33	2.48553e-31
ENSG00000084636	COL16A1	protein_coding	collagen type XVI alpha 1 chain	-1.61784	5.78635e-33	2.60081e-31
ENSG00000166997	CNPY4	protein_coding	canopy FGF signaling regulator 4	-0.888638	5.87552e-33	2.63534e-31
ENSG00000090621	PABPC4	protein_coding	poly(A) binding protein cytoplasmic 4	0.99673	6.07336e-33	2.70823e-31
ENSG00000117602	RCAN3	protein_coding	RCAN family member 3	0.759797	6.07608e-33	2.70823e-31
ENSG00000151746	BICD1	protein_coding	BICD cargo adaptor 1	-1.0596	6.10879e-33	2.71714e-31
ENSG00000186009	ATP4B	protein_coding	ATPase H+/K+ transporting subunit beta	5.7223	6.29653e-33	2.79482e-31
ENSG00000132359	RAP1GAP2	protein_coding	RAP1 GTPase activating protein 2	1.42395	6.33549e-33	2.80628e-31
ENSG00000189320	FAM180A	protein_coding	family with sequence similarity 180 member A	-2.10687	6.69948e-33	2.96136e-31
ENSG00000063245	EPN1	protein_coding	epsin 1	0.933612	7.91383e-33	3.49091e-31
ENSG00000134812	CBLIF	protein_coding	cobalamin binding intrinsic factor	5.12333	7.93236e-33	3.49187e-31
ENSG00000158122	PRXL2C	protein_coding	peroxiredoxin like 2C	-0.790859	8.36723e-33	3.67573e-31
ENSG00000142765	SYTL1	protein_coding	synaptotagmin like 1	1.51715	8.43779e-33	3.69911e-31
ENSG00000151917	BEND6	protein_coding	BEN domain containing 6	-1.57506	9.1271e-33	3.99311e-31
ENSG00000173638	SLC19A1	protein_coding	solute carrier family 19 member 1	-1.17207	9.64414e-33	4.21068e-31
ENSG00000005243	COPZ2	protein_coding	COPI coat complex subunit zeta 2	-1.49878	1.05187e-32	4.58314e-31
ENSG00000157349	DDX19B	protein_coding	DEAD-box helicase 19B	0.506198	1.14348e-32	4.97215e-31
ENSG00000145692	BHMT	protein_coding	betaine--homocysteine S-methyltransferase	2.62316	1.22098e-32	5.29837e-31
ENSG00000169738	DCXR	protein_coding	dicarbonyl and L-xylulose reductase	1.50923	1.2248e-32	5.30417e-31
ENSG00000109625	CPZ	protein_coding	carboxypeptidase Z	-2.62165	1.35543e-32	5.85799e-31
ENSG00000153446	C16orf89	protein_coding	chromosome 16 open reading frame 89	2.94741	1.42551e-32	6.14842e-31
ENSG00000163932	PRKCD	protein_coding	protein kinase C delta	0.99864	1.43631e-32	6.18249e-31
ENSG00000100311	PDGFB	protein_coding	platelet derived growth factor subunit B	-1.08419	1.46387e-32	6.28845e-31
ENSG00000184470	TXNRD2	protein_coding	thioredoxin reductase 2	1.09066	1.4672e-32	6.2901e-31
ENSG00000182795	C1orf116	protein_coding	chromosome 1 open reading frame 116	1.84679	1.48697e-32	6.36207e-31
ENSG00000198959	TGM2	protein_coding	transglutaminase 2	-1.50752	1.59332e-32	6.80346e-31
ENSG00000171150	SOCS5	protein_coding	suppressor of cytokine signaling 5	-0.648287	1.63401e-32	6.96331e-31
ENSG00000121577	POPDC2	protein_coding	popeye domain containing 2	-2.6632	1.72753e-32	7.34718e-31
ENSG00000060718	COL11A1	protein_coding	collagen type XI alpha 1 chain	-5.55425	1.83635e-32	7.79445e-31
ENSG00000106327	TFR2	protein_coding	transferrin receptor 2	2.91776	1.92236e-32	8.14333e-31
ENSG00000183386	FHL3	protein_coding	four and a half LIM domains 3	-1.07683	2.10772e-32	8.91085e-31
ENSG00000132254	ARFIP2	protein_coding	ADP ribosylation factor interacting protein 2	0.67986	2.1368e-32	9.01595e-31
ENSG00000144649	GASK1A	protein_coding	golgi associated kinase 1A	-1.86984	2.26315e-32	9.53025e-31
ENSG00000112837	TBX18	protein_coding	T-box transcription factor 18	-2.97334	2.59818e-32	1.09195e-30
ENSG00000105675	ATP4A	protein_coding	ATPase H+/K+ transporting subunit alpha	5.84677	2.61592e-32	1.09725e-30
ENSG00000134986	NREP	protein_coding	neuronal regeneration related protein	-1.14139	2.76639e-32	1.15809e-30
ENSG00000147650	LRP12	protein_coding	LDL receptor related protein 12	-0.925934	2.79863e-32	1.16929e-30
ENSG00000076067	RBMS2	protein_coding	RNA binding motif single stranded interacting protein 2	-0.793658	2.91831e-32	1.21454e-30
ENSG00000198373	WWP2	protein_coding	WW domain containing E3 ubiquitin protein ligase 2	0.571253	2.92533e-32	1.21509e-30
ENSG00000196526	AFAP1	protein_coding	actin filament associated protein 1	-1.03173	2.93101e-32	1.21509e-30
ENSG00000107719	PALD1	protein_coding	phosphatase domain containing paladin 1	-1.52715	3.03575e-32	1.25607e-30
ENSG00000041982	TNC	protein_coding	tenascin C	-2.06426	3.16307e-32	1.30622e-30
ENSG00000114270	COL7A1	protein_coding	collagen type VII alpha 1 chain	-2.07651	3.52177e-32	1.45154e-30
ENSG00000162998	FRZB	protein_coding	frizzled related protein	-1.85909	3.54038e-32	1.4564e-30
ENSG00000164309	CMYA5	protein_coding	cardiomyopathy associated 5	-1.72079	3.72698e-32	1.53021e-30
ENSG00000177076	ACER2	protein_coding	alkaline ceramidase 2	2.32437	4.50302e-32	1.84529e-30
ENSG00000108001	EBF3	protein_coding	EBF transcription factor 3	-1.96814	4.62689e-32	1.89242e-30
ENSG00000215271	HOMEZ	protein_coding	homeobox and leucine zipper encoding	0.686788	5.19741e-32	2.1217e-30
ENSG00000105641	SLC5A5	protein_coding	solute carrier family 5 member 5	4.1427	5.40526e-32	2.20233e-30
ENSG00000135773	CAPN9	protein_coding	calpain 9	2.86447	5.52099e-32	2.2452e-30
ENSG00000115756	HPCAL1	protein_coding	hippocalcin like 1	1.08664	5.90323e-32	2.39608e-30
ENSG00000112208	BAG2	protein_coding	BAG cochaperone 2	-1.6829	6.19034e-32	2.50785e-30
ENSG00000214456	PLIN5	protein_coding	perilipin 5	3.19925	6.20229e-32	2.50793e-30
ENSG00000133958	UNC79	protein_coding	unc-79 homolog, NALCN channel complex subunit	2.1367	6.29758e-32	2.53686e-30
ENSG00000135919	SERPINE2	protein_coding	serpin family E member 2	-1.6813	6.31681e-32	2.53981e-30
ENSG00000182253	SYNM	protein_coding	synemin	-3.49313	6.44443e-32	2.58625e-30
ENSG00000170298	LGALS9B	protein_coding	galectin 9B	3.33213	7.01342e-32	2.80931e-30
ENSG00000174099	MSRB3	protein_coding	methionine sulfoxide reductase B3	-1.91512	7.07583e-32	2.82901e-30
ENSG00000120742	SERP1	protein_coding	stress associated endoplasmic reticulum protein 1	0.670496	7.1567e-32	2.85599e-30
ENSG00000261594	TPBGL	protein_coding	trophoblast glycoprotein like	-1.86455	7.46518e-32	2.97354e-30
ENSG00000125249	RAP2A	protein_coding	RAP2A, member of RAS oncogene family	-0.822276	7.65636e-32	3.04401e-30
ENSG00000151632	AKR1C2	protein_coding	aldo-keto reductase family 1 member C2	2.61245	8.51159e-32	3.37774e-30
ENSG00000232838	PET117	protein_coding	PET117 cytochrome c oxidase chaperone	0.834006	8.86305e-32	3.51069e-30
ENSG00000172071	EIF2AK3	protein_coding	eukaryotic translation initiation factor 2 alpha kinase 3	1.00499	9.66786e-32	3.81731e-30
ENSG00000254535	PABPC4L	protein_coding	poly(A) binding protein cytoplasmic 4 like	-1.5147	9.67291e-32	3.81731e-30
ENSG00000011007	ELOA	protein_coding	elongin A	0.862984	9.70969e-32	3.82476e-30
ENSG00000154930	ACSS1	protein_coding	acyl-CoA synthetase short chain family member 1	1.1295	9.86877e-32	3.88026e-30
ENSG00000181192	DHTKD1	protein_coding	dehydrogenase E1 and transketolase domain containing 1	0.76803	1.05779e-31	4.15143e-30
ENSG00000253276	CCDC71L	protein_coding	coiled-coil domain containing 71 like	-1.15077	1.11845e-31	4.38144e-30
ENSG00000144642	RBMS3	protein_coding	RNA binding motif single stranded interacting protein 3	-1.40172	1.1573e-31	4.52534e-30
ENSG00000106799	TGFBR1	protein_coding	transforming growth factor beta receptor 1	-0.86135	1.24398e-31	4.8554e-30
ENSG00000137135	ARHGEF39	protein_coding	Rho guanine nucleotide exchange factor 39	1.40656	1.38288e-31	5.38768e-30
ENSG00000153246	PLA2R1	protein_coding	phospholipase A2 receptor 1	-1.18091	1.41726e-31	5.51157e-30
ENSG00000008294	SPAG9	protein_coding	sperm associated antigen 9	-0.610724	1.44154e-31	5.5865e-30
ENSG00000128591	FLNC	protein_coding	filamin C	-2.95774	1.44176e-31	5.5865e-30
ENSG00000149300	C11orf52	protein_coding	chromosome 11 open reading frame 52	1.70515	1.50326e-31	5.81425e-30
ENSG00000117528	ABCD3	protein_coding	ATP binding cassette subfamily D member 3	0.745989	1.66455e-31	6.42642e-30
ENSG00000167701	GPT	protein_coding	glutamic--pyruvic transaminase	2.16604	1.80402e-31	6.95233e-30
ENSG00000150593	PDCD4	protein_coding	programmed cell death 4	0.926388	1.8494e-31	7.11435e-30
ENSG00000186510	CLCNKA	protein_coding	chloride voltage-gated channel Ka	4.01052	1.90773e-31	7.32554e-30
ENSG00000090013	BLVRB	protein_coding	biliverdin reductase B	1.05403	1.95495e-31	7.49338e-30
ENSG00000124216	SNAI1	protein_coding	snail family transcriptional repressor 1	-1.65758	2.22466e-31	8.5119e-30
ENSG00000096080	MRPS18A	protein_coding	mitochondrial ribosomal protein S18A	0.773982	2.31673e-31	8.84833e-30
ENSG00000162600	OMA1	protein_coding	OMA1 zinc metallopeptidase	0.530332	2.53192e-31	9.65293e-30
ENSG00000096088	PGC	protein_coding	progastricsin	4.52943	3.00212e-31	1.14252e-29
ENSG00000164733	CTSB	protein_coding	cathepsin B	-1.17728	3.01155e-31	1.14407e-29
ENSG00000136059	VILL	protein_coding	villin like	1.751	3.82546e-31	1.45069e-29
ENSG00000114999	TTL	protein_coding	tubulin tyrosine ligase	-0.627643	3.99505e-31	1.51231e-29
ENSG00000171219	CDC42BPG	protein_coding	CDC42 binding protein kinase gamma	1.45544	4.00531e-31	1.51351e-29
ENSG00000158516	CPA2	protein_coding	carboxypeptidase A2	5.14052	4.05881e-31	1.53102e-29
ENSG00000198467	TPM2	protein_coding	tropomyosin 2	-2.47733	5.36532e-31	2.02028e-29
ENSG00000101335	MYL9	protein_coding	myosin light chain 9	-2.62698	5.69803e-31	2.14178e-29
ENSG00000131711	MAP1B	protein_coding	microtubule associated protein 1B	-1.69897	5.97916e-31	2.2435e-29
ENSG00000076864	RAP1GAP	protein_coding	RAP1 GTPase activating protein	2.58288	6.23746e-31	2.33631e-29
ENSG00000100599	RIN3	protein_coding	Ras and Rab interactor 3	-0.986011	6.32666e-31	2.36557e-29
ENSG00000197405	C5AR1	protein_coding	complement C5a receptor 1	-1.80608	6.72109e-31	2.50687e-29
ENSG00000197093	GAL3ST4	protein_coding	galactose-3-O-sulfotransferase 4	-1.35011	6.72803e-31	2.50687e-29
ENSG00000099985	OSM	protein_coding	oncostatin M	-3.08509	7.11865e-31	2.64779e-29
ENSG00000106991	ENG	protein_coding	endoglin	-1.00366	7.21635e-31	2.67946e-29
ENSG00000118292	C1orf54	protein_coding	chromosome 1 open reading frame 54	-0.94627	7.25353e-31	2.68859e-29
ENSG00000197457	STMN3	protein_coding	stathmin 3	-1.04578	7.36197e-31	2.72406e-29
ENSG00000069869	NEDD4	protein_coding	NEDD4 E3 ubiquitin protein ligase	-0.908748	7.59526e-31	2.80552e-29
ENSG00000138115	CYP2C8	protein_coding	cytochrome P450 family 2 subfamily C member 8	2.77567	7.83142e-31	2.88775e-29
ENSG00000086015	MAST2	protein_coding	microtubule associated serine/threonine kinase 2	-0.896971	7.86974e-31	2.89688e-29
ENSG00000142611	PRDM16	protein_coding	PR/SET domain 16	1.84353	1.02572e-30	3.7692e-29
ENSG00000163520	FBLN2	protein_coding	fibulin 2	-1.89212	1.06949e-30	3.92328e-29
ENSG00000112357	PEX7	protein_coding	peroxisomal biogenesis factor 7	1.28826	1.12568e-30	4.12236e-29
ENSG00000241839	PLEKHO2	protein_coding	pleckstrin homology domain containing O2	-0.838103	1.18718e-30	4.34013e-29
ENSG00000253159	PCDHGA12	protein_coding	protocadherin gamma subfamily A, 12	-1.59995	1.28454e-30	4.68801e-29
ENSG00000198216	CACNA1E	protein_coding	calcium voltage-gated channel subunit alpha1 E	-2.30712	1.30873e-30	4.76817e-29
ENSG00000104447	TRPS1	protein_coding	transcriptional repressor GATA binding 1	-1.23849	1.31241e-30	4.77341e-29
ENSG00000167699	GLOD4	protein_coding	glyoxalase domain containing 4	0.891047	1.35105e-30	4.9056e-29
ENSG00000108960	MMD	protein_coding	monocyte to macrophage differentiation associated	-1.17467	1.43416e-30	5.19854e-29
ENSG00000176971	FIBIN	protein_coding	fin bud initiation factor homolog	-1.55639	1.44964e-30	5.24574e-29
ENSG00000087008	ACOX3	protein_coding	acyl-CoA oxidase 3, pristanoyl	0.637841	1.51732e-30	5.48134e-29
ENSG00000170890	PLA2G1B	protein_coding	phospholipase A2 group IB	3.81672	1.58617e-30	5.72039e-29
ENSG00000153317	ASAP1	protein_coding	ArfGAP with SH3 domain, ankyrin repeat and PH domain 1	-0.811399	1.79443e-30	6.46054e-29
ENSG00000132031	MATN3	protein_coding	matrilin 3	-2.05895	1.98143e-30	7.1218e-29
ENSG00000065534	MYLK	protein_coding	myosin light chain kinase	-2.24299	2.22728e-30	7.992e-29
ENSG00000144199	FAHD2B	protein_coding	fumarylacetoacetate hydrolase domain containing 2B	1.5443	2.32123e-30	8.31516e-29
ENSG00000170624	SGCD	protein_coding	sarcoglycan delta	-1.50854	2.41491e-30	8.63623e-29
ENSG00000178695	KCTD12	protein_coding	potassium channel tetramerization domain containing 12	-1.09814	2.49921e-30	8.92276e-29
ENSG00000197977	ELOVL2	protein_coding	ELOVL fatty acid elongase 2	-2.65703	2.69425e-30	9.60305e-29
ENSG00000067445	TRO	protein_coding	trophinin	-1.31662	2.70103e-30	9.61116e-29
ENSG00000145888	GLRA1	protein_coding	glycine receptor alpha 1	2.12733	3.0615e-30	1.08757e-28
ENSG00000056972	TRAF3IP2	protein_coding	TRAF3 interacting protein 2	0.722789	3.06823e-30	1.08815e-28
ENSG00000184985	SORCS2	protein_coding	sortilin related VPS10 domain containing receptor 2	-1.90227	3.12791e-30	1.10748e-28
ENSG00000179954	SSC5D	protein_coding	scavenger receptor cysteine rich family member with 5 domains	-1.91284	3.13965e-30	1.10979e-28
ENSG00000152642	GPD1L	protein_coding	glycerol-3-phosphate dehydrogenase 1 like	0.884308	3.31063e-30	1.1683e-28
ENSG00000132003	ZSWIM4	protein_coding	zinc finger SWIM-type containing 4	-0.935301	3.70284e-30	1.30455e-28
ENSG00000153391	INO80C	protein_coding	INO80 complex subunit C	0.743373	3.77866e-30	1.32907e-28
ENSG00000138101	DTNB	protein_coding	dystrobrevin beta	1.01597	3.97227e-30	1.39376e-28
ENSG00000183607	GKN2	protein_coding	gastrokine 2	4.42821	3.97563e-30	1.39376e-28
ENSG00000178860	MSC	protein_coding	musculin	-1.32141	4.23314e-30	1.4816e-28
ENSG00000115275	MOGS	protein_coding	mannosyl-oligosaccharide glucosidase	0.635996	4.2534e-30	1.48625e-28
ENSG00000145423	SFRP2	protein_coding	secreted frizzled related protein 2	-3.07333	4.26878e-30	1.48919e-28
ENSG00000128567	PODXL	protein_coding	podocalyxin like	-0.96213	5.01158e-30	1.74547e-28
ENSG00000186310	NAP1L3	protein_coding	nucleosome assembly protein 1 like 3	-1.47599	5.10532e-30	1.77522e-28
ENSG00000119537	KDSR	protein_coding	3-ketodihydrosphingosine reductase	-0.538234	5.39487e-30	1.87285e-28
ENSG00000166908	PIP4K2C	protein_coding	phosphatidylinositol-5-phosphate 4-kinase type 2 gamma	0.854425	5.5304e-30	1.91679e-28
ENSG00000134216	CHIA	protein_coding	chitinase acidic	8.1009	5.54633e-30	1.91919e-28
ENSG00000075213	SEMA3A	protein_coding	semaphorin 3A	-1.49961	5.57673e-30	1.92659e-28
ENSG00000079257	LXN	protein_coding	latexin	-1.1751	5.61432e-30	1.93644e-28
ENSG00000196208	GREB1	protein_coding	growth regulating estrogen receptor binding 1	-1.58921	5.87625e-30	2.02026e-28
ENSG00000143147	GPR161	protein_coding	G protein-coupled receptor 161	-1.36191	6.11673e-30	2.09955e-28
ENSG00000122042	UBL3	protein_coding	ubiquitin like 3	1.05959	6.71372e-30	2.30077e-28
ENSG00000124212	PTGIS	protein_coding	prostaglandin I2 synthase	-1.94193	7.96205e-30	2.7242e-28
ENSG00000005108	THSD7A	protein_coding	thrombospondin type 1 domain containing 7A	-1.57942	7.99797e-30	2.73211e-28
ENSG00000153250	RBMS1	protein_coding	RNA binding motif single stranded interacting protein 1	-0.751517	8.74442e-30	2.98232e-28
ENSG00000129116	PALLD	protein_coding	palladin, cytoskeletal associated protein	-1.43104	9.11259e-30	3.10293e-28
ENSG00000160862	AZGP1	protein_coding	alpha-2-glycoprotein 1, zinc-binding	2.94843	9.17228e-30	3.11828e-28
ENSG00000158186	MRAS	protein_coding	muscle RAS oncogene homolog	-0.934217	9.63089e-30	3.26899e-28
ENSG00000044524	EPHA3	protein_coding	EPH receptor A3	-1.85039	9.79625e-30	3.31458e-28
ENSG00000122390	NAA60	protein_coding	N-alpha-acetyltransferase 60, NatF catalytic subunit	0.672612	1.0133e-29	3.42311e-28
ENSG00000174292	TNK1	protein_coding	tyrosine kinase non receptor 1	0.994498	1.02095e-29	3.44349e-28
ENSG00000182963	GJC1	protein_coding	gap junction protein gamma 1	-1.5126	1.06054e-29	3.57138e-28
ENSG00000110076	NRXN2	protein_coding	neurexin 2	-2.35889	1.08671e-29	3.65376e-28
ENSG00000026025	VIM	protein_coding	vimentin	-0.92102	1.15319e-29	3.87117e-28
ENSG00000153303	FRMD1	protein_coding	FERM domain containing 1	4.11662	1.21129e-29	4.05983e-28
ENSG00000150457	LATS2	protein_coding	large tumor suppressor kinase 2	-0.94191	1.23945e-29	4.1477e-28
ENSG00000165092	ALDH1A1	protein_coding	aldehyde dehydrogenase 1 family member A1	1.87067	1.2648e-29	4.22591e-28
ENSG00000076258	FMO4	protein_coding	flavin containing dimethylaniline monoxygenase 4	1.11184	1.37331e-29	4.58129e-28
ENSG00000137558	PI15	protein_coding	peptidase inhibitor 15	-2.6035	1.40172e-29	4.66875e-28
ENSG00000142156	COL6A1	protein_coding	collagen type VI alpha 1 chain	-1.39199	1.41598e-29	4.70889e-28
ENSG00000081026	MAGI3	protein_coding	membrane associated guanylate kinase, WW and PDZ domain containing 3	0.999078	1.49557e-29	4.95814e-28
ENSG00000182247	UBE2E2	protein_coding	ubiquitin conjugating enzyme E2 E2	-0.944271	1.75889e-29	5.82205e-28
ENSG00000172340	SUCLG2	protein_coding	succinate-CoA ligase GDP-forming subunit beta	1.00925	1.80544e-29	5.96688e-28
ENSG00000162946	DISC1	protein_coding	DISC1 scaffold protein	-0.853264	1.92542e-29	6.35357e-28
ENSG00000143320	CRABP2	protein_coding	cellular retinoic acid binding protein 2	-2.64064	2.09751e-29	6.91077e-28
ENSG00000142687	KIAA0319L	protein_coding	KIAA0319 like	0.686556	2.16278e-29	7.11486e-28
ENSG00000183134	PTGDR2	protein_coding	prostaglandin D2 receptor 2	2.16609	2.28147e-29	7.49084e-28
ENSG00000114378	HYAL1	protein_coding	hyaluronidase 1	1.74138	2.28409e-29	7.49084e-28
ENSG00000072201	LNX1	protein_coding	ligand of numb-protein X 1	1.01773	2.35242e-29	7.70309e-28
ENSG00000176463	SLCO3A1	protein_coding	solute carrier organic anion transporter family member 3A1	-0.902574	2.39938e-29	7.84484e-28
ENSG00000073921	PICALM	protein_coding	phosphatidylinositol binding clathrin assembly protein	-0.451258	2.54295e-29	8.30152e-28
ENSG00000198324	PHETA1	protein_coding	PH domain containing endocytic trafficking adaptor 1	0.921586	2.73784e-29	8.92411e-28
ENSG00000177119	ANO6	protein_coding	anoctamin 6	-0.786064	2.85009e-29	9.27584e-28
ENSG00000120328	PCDHB12	protein_coding	protocadherin beta 12	-1.31756	2.86308e-29	9.30393e-28
ENSG00000105245	NUMBL	protein_coding	NUMB like endocytic adaptor protein	-0.961277	2.95726e-29	9.59537e-28
ENSG00000130653	PNPLA7	protein_coding	patatin like phospholipase domain containing 7	1.69152	3.04516e-29	9.86558e-28
ENSG00000169605	GKN1	protein_coding	gastrokine 1	4.57116	3.07801e-29	9.95688e-28
ENSG00000119698	PPP4R4	protein_coding	protein phosphatase 4 regulatory subunit 4	2.50836	3.16789e-29	1.02321e-27
ENSG00000157551	KCNJ15	protein_coding	potassium inwardly rectifying channel subfamily J member 15	2.58207	3.18815e-29	1.0282e-27
ENSG00000183230	CTNNA3	protein_coding	catenin alpha 3	-4.07222	3.24926e-29	1.04633e-27
ENSG00000180251	SLC9A4	protein_coding	solute carrier family 9 member A4	3.48319	3.32383e-29	1.06873e-27
ENSG00000152760	DYNLT5	protein_coding	dynein light chain Tctex-type family member 5	-1.64454	3.38442e-29	1.08658e-27
ENSG00000126432	PRDX5	protein_coding	peroxiredoxin 5	0.958425	3.55866e-29	1.1408e-27
ENSG00000166448	TMEM130	protein_coding	transmembrane protein 130	-2.74992	3.58357e-29	1.14706e-27
ENSG00000164122	ASB5	protein_coding	ankyrin repeat and SOCS box containing 5	-5.21138	3.65787e-29	1.16909e-27
ENSG00000049656	CLPTM1L	protein_coding	CLPTM1 like	0.638635	3.88835e-29	1.2409e-27
ENSG00000115593	SMYD1	protein_coding	SET and MYND domain containing 1	-9.58241	3.91604e-29	1.24787e-27
ENSG00000174156	GSTA3	protein_coding	glutathione S-transferase alpha 3	6.72825	4.03082e-29	1.28253e-27
ENSG00000106511	MEOX2	protein_coding	mesenchyme homeobox 2	-2.67619	4.53027e-29	1.43931e-27
ENSG00000091656	ZFHX4	protein_coding	zinc finger homeobox 4	-1.69021	4.57351e-29	1.45088e-27
ENSG00000128641	MYO1B	protein_coding	myosin IB	-0.950029	4.59149e-29	1.45443e-27
ENSG00000111087	GLI1	protein_coding	GLI family zinc finger 1	-1.5485	4.63961e-29	1.46749e-27
ENSG00000125850	OVOL2	protein_coding	ovo like zinc finger 2	1.37982	4.76605e-29	1.50525e-27
ENSG00000112078	KCTD20	protein_coding	potassium channel tetramerization domain containing 20	-0.656162	5.25046e-29	1.65579e-27
ENSG00000124370	MCEE	protein_coding	methylmalonyl-CoA epimerase	0.736006	5.518e-29	1.7376e-27
ENSG00000185615	PDIA2	protein_coding	protein disulfide isomerase family A member 2	3.28135	5.5553e-29	1.74677e-27
ENSG00000139278	GLIPR1	protein_coding	GLI pathogenesis related 1	-0.961749	5.58073e-29	1.75219e-27
ENSG00000169855	ROBO1	protein_coding	roundabout guidance receptor 1	-1.07179	6.04866e-29	1.89631e-27
ENSG00000204228	HSD17B8	protein_coding	hydroxysteroid 17-beta dehydrogenase 8	0.937943	6.18471e-29	1.93334e-27
ENSG00000179772	FOXS1	protein_coding	forkhead box S1	-2.29928	6.18487e-29	1.93334e-27
ENSG00000137831	UACA	protein_coding	uveal autoantigen with coiled-coil domains and ankyrin repeats	-0.755049	6.40698e-29	1.99984e-27
ENSG00000146411	SLC2A12	protein_coding	solute carrier family 2 member 12	2.6962	6.65428e-29	2.074e-27
ENSG00000080573	COL5A3	protein_coding	collagen type V alpha 3 chain	-1.28641	6.8213e-29	2.12295e-27
ENSG00000091972	CD200	protein_coding	CD200 molecule	-1.19493	7.23511e-29	2.24847e-27
ENSG00000084112	SSH1	protein_coding	slingshot protein phosphatase 1	-0.686982	7.35705e-29	2.28304e-27
ENSG00000110880	CORO1C	protein_coding	coronin 1C	-0.919834	7.45993e-29	2.3116e-27
ENSG00000184500	PROS1	protein_coding	protein S	-1.00879	8.10942e-29	2.50922e-27
ENSG00000079819	EPB41L2	protein_coding	erythrocyte membrane protein band 4.1 like 2	-0.820532	9.43659e-29	2.91565e-27
ENSG00000120324	PCDHB10	protein_coding	protocadherin beta 10	-1.48946	9.69547e-29	2.9913e-27
ENSG00000119844	AFTPH	protein_coding	aftiphilin	0.527472	9.82802e-29	3.02783e-27
ENSG00000079102	RUNX1T1	protein_coding	RUNX1 partner transcriptional co-repressor 1	-1.56898	1.00154e-28	3.08111e-27
ENSG00000137216	TMEM63B	protein_coding	transmembrane protein 63B	0.77747	1.07526e-28	3.30313e-27
ENSG00000163297	ANTXR2	protein_coding	ANTXR cell adhesion molecule 2	-1.29396	1.16199e-28	3.55931e-27
ENSG00000185070	FLRT2	protein_coding	fibronectin leucine rich transmembrane protein 2	-1.65982	1.27671e-28	3.90513e-27
ENSG00000119771	KLHL29	protein_coding	kelch like family member 29	-1.17437	1.40597e-28	4.29435e-27
ENSG00000105559	PLEKHA4	protein_coding	pleckstrin homology domain containing A4	-1.19551	1.45039e-28	4.42368e-27
ENSG00000159348	CYB5R1	protein_coding	cytochrome b5 reductase 1	1.37212	1.49683e-28	4.55729e-27
ENSG00000174740	PABPC5	protein_coding	poly(A) binding protein cytoplasmic 5	-1.50355	1.49846e-28	4.55729e-27
ENSG00000198074	AKR1B10	protein_coding	aldo-keto reductase family 1 member B10	2.71857	1.60734e-28	4.88148e-27
ENSG00000095970	TREM2	protein_coding	triggering receptor expressed on myeloid cells 2	-2.46717	1.81245e-28	5.49656e-27
ENSG00000150630	VEGFC	protein_coding	vascular endothelial growth factor C	-1.08411	1.83881e-28	5.5686e-27
ENSG00000017427	IGF1	protein_coding	insulin like growth factor 1	-1.90487	1.93988e-28	5.86636e-27
ENSG00000182534	MXRA7	protein_coding	matrix remodeling associated 7	-1.36018	2.05575e-28	6.20796e-27
ENSG00000100320	RBFOX2	protein_coding	RNA binding fox-1 homolog 2	-0.794352	2.26799e-28	6.8392e-27
ENSG00000182220	ATP6AP2	protein_coding	ATPase H+ transporting accessory protein 2	-0.573758	2.28946e-28	6.8942e-27
ENSG00000183323	CCDC125	protein_coding	coiled-coil domain containing 125	0.728995	2.3051e-28	6.93153e-27
ENSG00000164106	SCRG1	protein_coding	stimulator of chondrogenesis 1	-3.18757	2.36343e-28	7.09692e-27
ENSG00000136244	IL6	protein_coding	interleukin 6	-3.2053	2.54182e-28	7.62188e-27
ENSG00000060762	MPC1	protein_coding	mitochondrial pyruvate carrier 1	1.08054	2.59798e-28	7.77938e-27
ENSG00000073712	FERMT2	protein_coding	fermitin family member 2	-1.4112	2.64709e-28	7.91531e-27
ENSG00000147113	DIPK2B	protein_coding	divergent protein kinase domain 2B	-1.20921	2.7426e-28	8.18945e-27
ENSG00000196924	FLNA	protein_coding	filamin A	-1.99146	2.86035e-28	8.52912e-27
ENSG00000124875	CXCL6	protein_coding	C-X-C motif chemokine ligand 6	-2.98147	2.92592e-28	8.71246e-27
ENSG00000100412	ACO2	protein_coding	aconitase 2	0.976633	2.99623e-28	8.9094e-27
ENSG00000172935	MRGPRF	protein_coding	MAS related GPR family member F	-2.01958	3.01949e-28	8.96607e-27
ENSG00000166377	ATP9B	protein_coding	ATPase phospholipid transporting 9B (putative)	0.677799	3.06974e-28	9.10264e-27
ENSG00000157510	AFAP1L1	protein_coding	actin filament associated protein 1 like 1	-1.05493	3.22578e-28	9.55206e-27
ENSG00000134571	MYBPC3	protein_coding	myosin binding protein C3	2.77155	3.28591e-28	9.71663e-27
ENSG00000160181	TFF2	protein_coding	trefoil factor 2	3.55416	3.53042e-28	1.04252e-26
ENSG00000178597	PSAPL1	protein_coding	prosaposin like 1	3.78365	3.602e-28	1.06219e-26
ENSG00000183723	CMTM4	protein_coding	CKLF like MARVEL transmembrane domain containing 4	1.30128	3.749e-28	1.10402e-26
ENSG00000182287	AP1S2	protein_coding	adaptor related protein complex 1 subunit sigma 2	-1.11995	3.89677e-28	1.14595e-26
ENSG00000184014	DENND5A	protein_coding	DENN domain containing 5A	-0.945583	3.91193e-28	1.14883e-26
ENSG00000128311	TST	protein_coding	thiosulfate sulfurtransferase	1.21441	4.0353e-28	1.18343e-26
ENSG00000125968	ID1	protein_coding	inhibitor of DNA binding 1, HLH protein	1.46214	4.43872e-28	1.29995e-26
ENSG00000011465	DCN	protein_coding	decorin	-1.24804	4.59531e-28	1.34397e-26
ENSG00000165434	PGM2L1	protein_coding	phosphoglucomutase 2 like 1	-1.14187	4.95183e-28	1.44626e-26
ENSG00000163993	S100P	protein_coding	S100 calcium binding protein P	1.96829	5.15277e-28	1.50289e-26
ENSG00000100577	GSTZ1	protein_coding	glutathione S-transferase zeta 1	0.952485	5.25586e-28	1.53087e-26
ENSG00000171004	HS6ST2	protein_coding	heparan sulfate 6-O-sulfotransferase 2	-2.72781	5.54615e-28	1.61322e-26
ENSG00000196344	ADH7	protein_coding	alcohol dehydrogenase 7 (class IV), mu or sigma polypeptide	4.48755	6.36005e-28	1.84744e-26
ENSG00000119514	GALNT12	protein_coding	polypeptide N-acetylgalactosaminyltransferase 12	1.15342	6.68123e-28	1.9381e-26
ENSG00000108469	RECQL5	protein_coding	RecQ like helicase 5	0.912767	6.93895e-28	2.01013e-26
ENSG00000164040	PGRMC2	protein_coding	progesterone receptor membrane component 2	0.671351	7.32309e-28	2.11567e-26
ENSG00000151789	ZNF385D	protein_coding	zinc finger protein 385D	-1.70344	7.59668e-28	2.19174e-26
ENSG00000105088	OLFM2	protein_coding	olfactomedin 2	-1.28629	7.689e-28	2.21539e-26
ENSG00000104886	PLEKHJ1	protein_coding	pleckstrin homology domain containing J1	0.825368	7.72957e-28	2.22407e-26
ENSG00000128928	IVD	protein_coding	isovaleryl-CoA dehydrogenase	0.626756	7.74599e-28	2.2258e-26
ENSG00000173917	HOXB2	protein_coding	homeobox B2	-1.17525	7.78094e-28	2.23284e-26
ENSG00000165424	ZCCHC24	protein_coding	zinc finger CCHC-type containing 24	-1.25482	8.05934e-28	2.30962e-26
ENSG00000103415	HMOX2	protein_coding	heme oxygenase 2	0.964779	8.49556e-28	2.43137e-26
ENSG00000082438	COBLL1	protein_coding	cordon-bleu WH2 repeat protein like 1	1.38475	8.78452e-28	2.5107e-26
ENSG00000105514	RAB3D	protein_coding	RAB3D, member RAS oncogene family	1.05503	9.2196e-28	2.63153e-26
ENSG00000118946	PCDH17	protein_coding	protocadherin 17	-1.11187	9.23961e-28	2.63372e-26
ENSG00000253313	C1orf210	protein_coding	chromosome 1 open reading frame 210	1.44538	9.55008e-28	2.71859e-26
ENSG00000169439	SDC2	protein_coding	syndecan 2	-0.894923	9.67999e-28	2.7519e-26
ENSG00000108788	MLX	protein_coding	MAX dimerization protein MLX	0.55636	9.83605e-28	2.79255e-26
ENSG00000111252	SH2B3	protein_coding	SH2B adaptor protein 3	-0.786733	9.95702e-28	2.82314e-26
ENSG00000164379	FOXQ1	protein_coding	forkhead box Q1	1.83918	1.03082e-27	2.91882e-26
ENSG00000184838	PRR16	protein_coding	proline rich 16	-1.26484	1.03882e-27	2.93759e-26
ENSG00000184164	CRELD2	protein_coding	cysteine rich with EGF like domains 2	0.818403	1.05867e-27	2.98977e-26
ENSG00000100034	PPM1F	protein_coding	protein phosphatase, Mg2+/Mn2+ dependent 1F	-0.669859	1.16214e-27	3.27763e-26
ENSG00000130176	CNN1	protein_coding	calponin 1	-3.14358	1.19899e-27	3.37709e-26
ENSG00000103056	SMPD3	protein_coding	sphingomyelin phosphodiesterase 3	1.61853	1.29883e-27	3.65348e-26
ENSG00000198478	SH3BGRL2	protein_coding	SH3 domain binding glutamate rich protein like 2	1.19122	1.30207e-27	3.65779e-26
ENSG00000165192	ASB11	protein_coding	ankyrin repeat and SOCS box containing 11	5.07165	1.33574e-27	3.74745e-26
ENSG00000106524	ANKMY2	protein_coding	ankyrin repeat and MYND domain containing 2	0.744838	1.45243e-27	4.06947e-26
ENSG00000120332	TNN	protein_coding	tenascin N	-2.69532	1.47332e-27	4.1226e-26
ENSG00000172508	CARNS1	protein_coding	carnosine synthase 1	2.13613	1.50057e-27	4.19109e-26
ENSG00000118407	FILIP1	protein_coding	filamin A interacting protein 1	-1.82102	1.64364e-27	4.58116e-26
ENSG00000102781	KATNAL1	protein_coding	katanin catalytic subunit A1 like 1	-1.10222	1.6771e-27	4.66833e-26
ENSG00000169756	LIMS1	protein_coding	LIM zinc finger domain containing 1	-0.607437	1.68937e-27	4.69636e-26
ENSG00000065485	PDIA5	protein_coding	protein disulfide isomerase family A member 5	0.824155	1.95823e-27	5.42963e-26
ENSG00000157216	SSBP3	protein_coding	single stranded DNA binding protein 3	0.73517	2.02101e-27	5.59645e-26
ENSG00000075618	FSCN1	protein_coding	fascin actin-bundling protein 1	-1.22703	2.07342e-27	5.73414e-26
ENSG00000124882	EREG	protein_coding	epiregulin	-3.37852	2.23728e-27	6.17929e-26
ENSG00000079101	CLUL1	protein_coding	clusterin like 1	2.85671	2.67787e-27	7.38664e-26
ENSG00000143365	RORC	protein_coding	RAR related orphan receptor C	1.91282	2.68866e-27	7.40683e-26
ENSG00000162849	KIF26B	protein_coding	kinesin family member 26B	-1.56028	2.8605e-27	7.87007e-26
ENSG00000116260	QSOX1	protein_coding	quiescin sulfhydryl oxidase 1	0.921923	2.87675e-27	7.90458e-26
ENSG00000187955	COL14A1	protein_coding	collagen type XIV alpha 1 chain	-1.7895	3.29582e-27	9.04445e-26
ENSG00000004700	RECQL	protein_coding	RecQ like helicase	-0.542198	3.47967e-27	9.53671e-26
ENSG00000135338	LCA5	protein_coding	lebercilin LCA5	-0.921763	3.75937e-27	1.02805e-25
ENSG00000176148	TCP11L1	protein_coding	t-complex 11 like 1	-0.724574	3.76068e-27	1.02805e-25
ENSG00000169129	AFAP1L2	protein_coding	actin filament associated protein 1 like 2	-1.06455	3.85205e-27	1.05168e-25
ENSG00000152583	SPARCL1	protein_coding	SPARC like 1	-1.54962	4.23442e-27	1.1546e-25
ENSG00000151092	NGLY1	protein_coding	N-glycanase 1	0.459388	4.33018e-27	1.17851e-25
ENSG00000162949	CAPN13	protein_coding	calpain 13	2.34156	4.33316e-27	1.17851e-25
ENSG00000167653	PSCA	protein_coding	prostate stem cell antigen	3.50008	4.42815e-27	1.20281e-25
ENSG00000147065	MSN	protein_coding	moesin	-0.820678	4.55189e-27	1.23328e-25
ENSG00000153976	HS3ST3A1	protein_coding	heparan sulfate-glucosamine 3-sulfotransferase 3A1	-1.9621	4.6103e-27	1.24753e-25
ENSG00000150510	FAM124A	protein_coding	family with sequence similarity 124 member A	-1.51908	4.73818e-27	1.28051e-25
ENSG00000196139	AKR1C3	protein_coding	aldo-keto reductase family 1 member C3	1.64532	4.78782e-27	1.29151e-25
ENSG00000185201	IFITM2	protein_coding	interferon induced transmembrane protein 2	-1.02918	4.79099e-27	1.29151e-25
ENSG00000160685	ZBTB7B	protein_coding	zinc finger and BTB domain containing 7B	0.619616	4.81869e-27	1.29734e-25
ENSG00000065833	ME1	protein_coding	malic enzyme 1	1.28111	4.90608e-27	1.3192e-25
ENSG00000114948	ADAM23	protein_coding	ADAM metallopeptidase domain 23	-1.25942	5.38879e-27	1.44718e-25
ENSG00000100379	KCTD17	protein_coding	potassium channel tetramerization domain containing 17	-0.864528	5.51788e-27	1.47999e-25
ENSG00000170955	CAVIN3	protein_coding	caveolae associated protein 3	-1.12615	5.57928e-27	1.49458e-25
ENSG00000109182	CWH43	protein_coding	cell wall biogenesis 43 C-terminal homolog	4.40192	5.74035e-27	1.53579e-25
ENSG00000165685	TMEM52B	protein_coding	transmembrane protein 52B	-2.16713	6.10074e-27	1.63017e-25
ENSG00000177508	IRX3	protein_coding	iroquois homeobox 3	2.80283	6.9316e-27	1.84756e-25
ENSG00000225968	ELFN1	protein_coding	extracellular leucine rich repeat and fibronectin type III domain containing 1	-1.30677	7.3208e-27	1.94887e-25
ENSG00000112562	SMOC2	protein_coding	SPARC related modular calcium binding 2	-1.91725	7.9631e-27	2.11721e-25
ENSG00000188488	SERPINA5	protein_coding	serpin family A member 5	2.9248	8.32358e-27	2.20756e-25
ENSG00000049323	LTBP1	protein_coding	latent transforming growth factor beta binding protein 1	-1.19474	8.79304e-27	2.32917e-25
ENSG00000101236	RNF24	protein_coding	ring finger protein 24	-0.875649	9.01077e-27	2.38389e-25
ENSG00000144659	SLC25A38	protein_coding	solute carrier family 25 member 38	0.666707	9.81307e-27	2.59293e-25
ENSG00000154309	DISP1	protein_coding	dispatched RND transporter family member 1	1.10505	1.00826e-26	2.66087e-25
ENSG00000171551	ECEL1	protein_coding	endothelin converting enzyme like 1	-2.91441	1.01635e-26	2.6789e-25
ENSG00000168140	VASN	protein_coding	vasorin	-1.0204	1.03811e-26	2.73287e-25
ENSG00000183671	GPR1	protein_coding	G protein-coupled receptor 1	-2.86744	1.09091e-26	2.86835e-25
ENSG00000152661	GJA1	protein_coding	gap junction protein alpha 1	-1.41094	1.10301e-26	2.89659e-25
ENSG00000065882	TBC1D1	protein_coding	TBC1 domain family member 1	-1.03224	1.20034e-26	3.1483e-25
ENSG00000172020	GAP43	protein_coding	growth associated protein 43	-3.11781	1.20759e-26	3.16345e-25
ENSG00000187957	DNER	protein_coding	delta/notch like EGF repeat containing	3.69109	1.21394e-26	3.17617e-25
ENSG00000214357	NEURL1B	protein_coding	neuralized E3 ubiquitin protein ligase 1B	-1.1251	1.25788e-26	3.28711e-25
ENSG00000151320	AKAP6	protein_coding	A-kinase anchoring protein 6	-2.26386	1.31253e-26	3.42573e-25
ENSG00000072401	UBE2D1	protein_coding	ubiquitin conjugating enzyme E2 D1	-0.730776	1.31864e-26	3.43748e-25
ENSG00000130962	PRRG1	protein_coding	proline rich and Gla domain 1	-1.08145	1.32999e-26	3.46284e-25
ENSG00000066056	TIE1	protein_coding	tyrosine kinase with immunoglobulin like and EGF like domains 1	-1.13389	1.33255e-26	3.46528e-25
ENSG00000169184	MN1	protein_coding	MN1 proto-oncogene, transcriptional regulator	-1.65163	1.33892e-26	3.4776e-25
ENSG00000053438	NNAT	protein_coding	neuronatin	-2.62793	1.35489e-26	3.5148e-25
ENSG00000130957	FBP2	protein_coding	fructose-bisphosphatase 2	3.19541	1.36412e-26	3.53447e-25
ENSG00000174236	REP15	protein_coding	RAB15 effector protein	2.54674	1.385e-26	3.58422e-25
ENSG00000127837	AAMP	protein_coding	angio associated migratory cell protein	0.530147	1.42269e-26	3.67729e-25
ENSG00000139117	CPNE8	protein_coding	copine 8	-0.841873	1.43214e-26	3.69724e-25
ENSG00000204219	TCEA3	protein_coding	transcription elongation factor A3	1.37219	1.4616e-26	3.76873e-25
ENSG00000154258	ABCA9	protein_coding	ATP binding cassette subfamily A member 9	-1.92178	1.46639e-26	3.77654e-25
ENSG00000184368	MAP7D2	protein_coding	MAP7 domain containing 2	2.93876	1.47323e-26	3.78957e-25
ENSG00000157554	ERG	protein_coding	ETS transcription factor ERG	-1.02045	1.57115e-26	4.03659e-25
ENSG00000170615	SLC26A5	protein_coding	solute carrier family 26 member 5	2.83147	1.80159e-26	4.62306e-25
ENSG00000140577	CRTC3	protein_coding	CREB regulated transcription coactivator 3	-0.65299	1.80691e-26	4.63115e-25
ENSG00000139874	SSTR1	protein_coding	somatostatin receptor 1	2.15597	1.81019e-26	4.63399e-25
ENSG00000151067	CACNA1C	protein_coding	calcium voltage-gated channel subunit alpha1 C	-1.71633	1.94279e-26	4.96749e-25
ENSG00000169814	BTD	protein_coding	biotinidase	0.809305	1.95912e-26	5.00325e-25
ENSG00000169946	ZFPM2	protein_coding	zinc finger protein, FOG family member 2	-1.41997	1.98506e-26	5.06343e-25
ENSG00000107295	SH3GL2	protein_coding	SH3 domain containing GRB2 like 2, endophilin A1	3.57965	2.01202e-26	5.1261e-25
ENSG00000168779	SHOX2	protein_coding	short stature homeobox 2	-3.11144	2.07994e-26	5.29281e-25
ENSG00000107249	GLIS3	protein_coding	GLIS family zinc finger 3	-1.22881	2.11305e-26	5.37066e-25
ENSG00000198795	ZNF521	protein_coding	zinc finger protein 521	-1.15666	2.20377e-26	5.59458e-25
ENSG00000178075	GRAMD1C	protein_coding	GRAM domain containing 1C	1.27599	2.33451e-26	5.91945e-25
ENSG00000106804	C5	protein_coding	complement C5	1.64791	2.35596e-26	5.96676e-25
ENSG00000144935	TRPC1	protein_coding	transient receptor potential cation channel subfamily C member 1	-1.29041	2.53354e-26	6.40891e-25
ENSG00000117519	CNN3	protein_coding	calponin 3	-0.789387	2.71964e-26	6.87152e-25
ENSG00000169231	THBS3	protein_coding	thrombospondin 3	-0.88755	2.78623e-26	7.03144e-25
ENSG00000110074	FOXRED1	protein_coding	FAD dependent oxidoreductase domain containing 1	0.581242	2.80083e-26	7.05995e-25
ENSG00000019144	PHLDB1	protein_coding	pleckstrin homology like domain family B member 1	-0.901129	2.84337e-26	7.15871e-25
ENSG00000059804	SLC2A3	protein_coding	solute carrier family 2 member 3	-1.37764	2.905e-26	7.30527e-25
ENSG00000129535	NRL	protein_coding	neural retina leucine zipper	0.432944	2.97817e-26	7.48047e-25
ENSG00000198853	RUSC2	protein_coding	RUN and SH3 domain containing 2	-0.974576	2.98747e-26	7.495e-25
ENSG00000138031	ADCY3	protein_coding	adenylate cyclase 3	-0.734522	3.02238e-26	7.57369e-25
ENSG00000166086	JAM3	protein_coding	junctional adhesion molecule 3	-1.19808	3.14278e-26	7.86617e-25
ENSG00000163328	GPR155	protein_coding	G protein-coupled receptor 155	2.41066	3.17802e-26	7.94504e-25
ENSG00000133193	FAM104A	protein_coding	family with sequence similarity 104 member A	0.380961	3.19751e-26	7.98442e-25
ENSG00000111249	CUX2	protein_coding	cut like homeobox 2	3.06016	3.24299e-26	8.08852e-25
ENSG00000134802	SLC43A3	protein_coding	solute carrier family 43 member 3	-1.03807	3.34739e-26	8.33917e-25
ENSG00000138685	FGF2	protein_coding	fibroblast growth factor 2	-1.28932	3.37087e-26	8.38788e-25
ENSG00000173421	IHO1	protein_coding	interactor of HORMAD1 1	-1.56678	3.43808e-26	8.54517e-25
ENSG00000115361	ACADL	protein_coding	acyl-CoA dehydrogenase long chain	2.71502	3.56785e-26	8.8574e-25
ENSG00000228278	ORM2	protein_coding	orosomucoid 2	3.2948	3.61534e-26	8.96487e-25
ENSG00000130700	GATA5	protein_coding	GATA binding protein 5	2.87096	3.80053e-26	9.41315e-25
ENSG00000189377	CXCL17	protein_coding	C-X-C motif chemokine ligand 17	3.11529	3.82436e-26	9.46118e-25
ENSG00000059915	PSD	protein_coding	pleckstrin and Sec7 domain containing	-2.66131	3.83351e-26	9.47285e-25
ENSG00000091879	ANGPT2	protein_coding	angiopoietin 2	-1.47613	4.06746e-26	1.00393e-24
ENSG00000129450	SIGLEC9	protein_coding	sialic acid binding Ig like lectin 9	-1.25364	4.15198e-26	1.02361e-24
ENSG00000163291	PAQR3	protein_coding	progestin and adipoQ receptor family member 3	-0.745028	4.22412e-26	1.04019e-24
ENSG00000170027	YWHAG	protein_coding	tyrosine 3-monooxygenase/tryptophan 5-monooxygenase activation protein gamma	-0.619683	4.29498e-26	1.05643e-24
ENSG00000064989	CALCRL	protein_coding	calcitonin receptor like receptor	-1.18987	4.35661e-26	1.07035e-24
ENSG00000119729	RHOQ	protein_coding	ras homolog family member Q	-0.644832	4.74665e-26	1.16484e-24
ENSG00000102385	DRP2	protein_coding	dystrophin related protein 2	-2.48156	5.03055e-26	1.23309e-24
ENSG00000134198	TSPAN2	protein_coding	tetraspanin 2	-1.59511	5.2897e-26	1.29513e-24
ENSG00000206052	DOK6	protein_coding	docking protein 6	-1.32818	5.35724e-26	1.31016e-24
ENSG00000137868	STRA6	protein_coding	signaling receptor and transporter of retinol STRA6	-3.30942	5.41723e-26	1.32332e-24
ENSG00000137801	THBS1	protein_coding	thrombospondin 1	-1.85744	5.5566e-26	1.35581e-24
ENSG00000109790	KLHL5	protein_coding	kelch like family member 5	-0.936691	5.60496e-26	1.36605e-24
ENSG00000181019	NQO1	protein_coding	NAD(P)H quinone dehydrogenase 1	1.52906	5.62156e-26	1.36853e-24
ENSG00000117758	STX12	protein_coding	syntaxin 12	0.873163	5.72842e-26	1.39296e-24
ENSG00000176887	SOX11	protein_coding	SRY-box transcription factor 11	-3.13112	5.81638e-26	1.41274e-24
ENSG00000169515	CCDC8	protein_coding	coiled-coil domain containing 8	-1.38899	5.82894e-26	1.41418e-24
ENSG00000164296	TIGD6	protein_coding	tigger transposable element derived 6	0.183834	6.04597e-26	1.46517e-24
ENSG00000077782	FGFR1	protein_coding	fibroblast growth factor receptor 1	-1.2753	6.54382e-26	1.58402e-24
ENSG00000187867	PALM3	protein_coding	paralemmin 3	2.45855	6.70854e-26	1.62205e-24
ENSG00000101842	VSIG1	protein_coding	V-set and immunoglobulin domain containing 1	2.58797	7.49606e-26	1.80837e-24
ENSG00000178202	POGLUT3	protein_coding	protein O-glucosyltransferase 3	-0.763502	7.64765e-26	1.84286e-24
ENSG00000117425	PTCH2	protein_coding	patched 2	-2.43052	8.20903e-26	1.9759e-24
ENSG00000168917	SLC35G2	protein_coding	solute carrier family 35 member G2	-0.908888	8.49867e-26	2.04332e-24
ENSG00000185813	PCYT2	protein_coding	phosphate cytidylyltransferase 2, ethanolamine	0.80525	8.60773e-26	2.06721e-24
ENSG00000147724	FAM135B	protein_coding	family with sequence similarity 135 member B	2.59144	9.06643e-26	2.17492e-24
ENSG00000080644	CHRNA3	protein_coding	cholinergic receptor nicotinic alpha 3 subunit	-3.89348	9.23201e-26	2.21216e-24
ENSG00000139644	TMBIM6	protein_coding	transmembrane BAX inhibitor motif containing 6	0.597341	9.24643e-26	2.21313e-24
ENSG00000168447	SCNN1B	protein_coding	sodium channel epithelial 1 subunit beta	2.80256	9.5538e-26	2.28414e-24
ENSG00000138944	SHISAL1	protein_coding	shisa like 1	-2.34502	9.92021e-26	2.36909e-24
ENSG00000275832	ARHGAP23	protein_coding	Rho GTPase activating protein 23	-1.10898	1.03341e-25	2.46518e-24
ENSG00000172667	ZMAT3	protein_coding	zinc finger matrin-type 3	-0.690269	1.08451e-25	2.58419e-24
ENSG00000153822	KCNJ16	protein_coding	potassium inwardly rectifying channel subfamily J member 16	3.87592	1.10749e-25	2.636e-24
ENSG00000241837	ATP5PO	protein_coding	ATP synthase peripheral stalk subunit OSCP	0.790513	1.14681e-25	2.72654e-24
ENSG00000111846	GCNT2	protein_coding	glucosaminyl (N-acetyl) transferase 2 (I blood group)	1.80116	1.14816e-25	2.72673e-24
ENSG00000156709	AIFM1	protein_coding	apoptosis inducing factor mitochondria associated 1	0.801849	1.1517e-25	2.73209e-24
ENSG00000109743	BST1	protein_coding	bone marrow stromal cell antigen 1	-1.36892	1.16279e-25	2.75533e-24
ENSG00000143333	RGS16	protein_coding	regulator of G protein signaling 16	-1.46606	1.18574e-25	2.80661e-24
ENSG00000138472	GUCA1C	protein_coding	guanylate cyclase activator 1C	6.24325	1.21494e-25	2.87253e-24
ENSG00000186480	INSIG1	protein_coding	insulin induced gene 1	1.47375	1.3274e-25	3.13496e-24
ENSG00000167106	FAM102A	protein_coding	family with sequence similarity 102 member A	0.895586	1.34276e-25	3.16774e-24
ENSG00000166813	KIF7	protein_coding	kinesin family member 7	-1.10785	1.43236e-25	3.37538e-24
ENSG00000136378	ADAMTS7	protein_coding	ADAM metallopeptidase with thrombospondin type 1 motif 7	-1.09233	1.43448e-25	3.37665e-24
ENSG00000146205	ANO7	protein_coding	anoctamin 7	2.30348	1.57627e-25	3.70633e-24
ENSG00000267060	PTGES3L	protein_coding	prostaglandin E synthase 3 like	-2.03815	1.62457e-25	3.81569e-24
ENSG00000160113	NR2F6	protein_coding	nuclear receptor subfamily 2 group F member 6	0.826004	1.66312e-25	3.90193e-24
ENSG00000078070	MCCC1	protein_coding	methylcrotonoyl-CoA carboxylase 1	0.855822	1.72078e-25	4.03279e-24
ENSG00000150636	CCDC102B	protein_coding	coiled-coil domain containing 102B	-1.12649	1.85283e-25	4.3375e-24
ENSG00000267385	ENSG00000267385	protein_coding	novel protein	3.00524	1.94767e-25	4.55451e-24
ENSG00000142089	IFITM3	protein_coding	interferon induced transmembrane protein 3	-1.05048	1.95015e-25	4.55534e-24
ENSG00000072210	ALDH3A2	protein_coding	aldehyde dehydrogenase 3 family member A2	0.950556	1.98573e-25	4.63336e-24
ENSG00000137992	DBT	protein_coding	dihydrolipoamide branched chain transacylase E2	1.22491	2.0455e-25	4.76763e-24
ENSG00000163017	ACTG2	protein_coding	actin gamma 2, smooth muscle	-3.12168	2.18133e-25	5.07867e-24
ENSG00000119630	PGF	protein_coding	placental growth factor	-1.40205	2.20547e-25	5.12929e-24
ENSG00000107130	NCS1	protein_coding	neuronal calcium sensor 1	-1.89809	2.25726e-25	5.24401e-24
ENSG00000159840	ZYX	protein_coding	zyxin	-0.925576	2.26036e-25	5.24551e-24
ENSG00000109084	TMEM97	protein_coding	transmembrane protein 97	1.18931	2.30297e-25	5.33859e-24
ENSG00000240583	AQP1	protein_coding	aquaporin 1 (Colton blood group)	-1.80234	2.38088e-25	5.51322e-24
ENSG00000123983	ACSL3	protein_coding	acyl-CoA synthetase long chain family member 3	0.800489	2.38658e-25	5.52041e-24
ENSG00000151967	SCHIP1	protein_coding	schwannomin interacting protein 1	-1.7596	2.6382e-25	6.08924e-24
ENSG00000114353	GNAI2	protein_coding	G protein subunit alpha i2	-0.661624	2.68454e-25	6.18951e-24
ENSG00000182264	IZUMO1	protein_coding	izumo sperm-egg fusion 1	3.48556	2.69706e-25	6.21168e-24
ENSG00000076944	STXBP2	protein_coding	syntaxin binding protein 2	0.931069	2.74397e-25	6.31291e-24
ENSG00000100325	ASCC2	protein_coding	activating signal cointegrator 1 complex subunit 2	0.657403	2.80777e-25	6.45273e-24
ENSG00000132840	BHMT2	protein_coding	betaine--homocysteine S-methyltransferase 2	-1.5755	2.82382e-25	6.48264e-24
ENSG00000123096	SSPN	protein_coding	sarcospan	-1.44003	3.05124e-25	6.9972e-24
ENSG00000154654	NCAM2	protein_coding	neural cell adhesion molecule 2	-1.89678	3.11967e-25	7.14646e-24
ENSG00000079557	AFM	protein_coding	afamin	5.57317	3.1896e-25	7.29881e-24
ENSG00000165995	CACNB2	protein_coding	calcium voltage-gated channel auxiliary subunit beta 2	-1.73141	3.31129e-25	7.56916e-24
ENSG00000185432	METTL7A	protein_coding	methyltransferase like 7A	1.36407	3.35177e-25	7.6509e-24
ENSG00000137673	MMP7	protein_coding	matrix metallopeptidase 7	-3.35735	3.35421e-25	7.6509e-24
ENSG00000100302	RASD2	protein_coding	RASD family member 2	-1.7957	3.47712e-25	7.9228e-24
ENSG00000118369	USP35	protein_coding	ubiquitin specific peptidase 35	-0.623042	3.52337e-25	8.0196e-24
ENSG00000140416	TPM1	protein_coding	tropomyosin 1	-1.7051	3.57078e-25	8.11886e-24
ENSG00000104043	ATP8B4	protein_coding	ATPase phospholipid transporting 8B4 (putative)	-0.980353	3.67857e-25	8.35504e-24
ENSG00000143369	ECM1	protein_coding	extracellular matrix protein 1	-1.0779	3.7084e-25	8.41385e-24
ENSG00000149591	TAGLN	protein_coding	transgelin	-2.09384	3.83002e-25	8.68058e-24
ENSG00000026508	CD44	protein_coding	CD44 molecule (Indian blood group)	-1.23768	3.84771e-25	8.71141e-24
ENSG00000180914	OXTR	protein_coding	oxytocin receptor	-2.01067	3.88968e-25	8.79711e-24
ENSG00000171813	PWWP2B	protein_coding	PWWP domain containing 2B	0.745084	3.99497e-25	9.02568e-24
ENSG00000162614	NEXN	protein_coding	nexilin F-actin binding protein	-1.73207	4.11018e-25	9.27615e-24
ENSG00000163673	DCLK3	protein_coding	doublecortin like kinase 3	-1.83612	4.31995e-25	9.73927e-24
ENSG00000064547	LPAR2	protein_coding	lysophosphatidic acid receptor 2	0.937179	4.34074e-25	9.77583e-24
ENSG00000003436	TFPI	protein_coding	tissue factor pathway inhibitor	-0.904278	4.58936e-25	1.03248e-23
ENSG00000176014	TUBB6	protein_coding	tubulin beta 6 class V	-0.960218	5.09738e-25	1.14557e-23
ENSG00000111863	ADTRP	protein_coding	androgen dependent TFPI regulating protein	2.10056	5.23983e-25	1.17635e-23
ENSG00000185442	FAM174B	protein_coding	family with sequence similarity 174 member B	1.37848	5.40806e-25	1.21156e-23
ENSG00000188738	FSIP2	protein_coding	fibrous sheath interacting protein 2	2.29281	5.4337e-25	1.21603e-23
ENSG00000137825	ITPKA	protein_coding	inositol-trisphosphate 3-kinase A	1.61924	5.46575e-25	1.22192e-23
ENSG00000094963	FMO2	protein_coding	flavin containing dimethylaniline monoxygenase 2	-1.81549	5.4765e-25	1.22305e-23
ENSG00000182916	TCEAL7	protein_coding	transcription elongation factor A like 7	-1.27529	5.48555e-25	1.22379e-23
ENSG00000140873	ADAMTS18	protein_coding	ADAM metallopeptidase with thrombospondin type 1 motif 18	-3.01204	5.50256e-25	1.2263e-23
ENSG00000140941	MAP1LC3B	protein_coding	microtubule associated protein 1 light chain 3 beta	-0.409653	5.65601e-25	1.25918e-23
ENSG00000075391	RASAL2	protein_coding	RAS protein activator like 2	-0.778374	5.75934e-25	1.28085e-23
ENSG00000087076	HSD17B14	protein_coding	hydroxysteroid 17-beta dehydrogenase 14	-1.08852	5.80267e-25	1.28781e-23
ENSG00000110080	ST3GAL4	protein_coding	ST3 beta-galactoside alpha-2,3-sialyltransferase 4	-1.05317	5.85623e-25	1.29834e-23
ENSG00000105784	RUNDC3B	protein_coding	RUN domain containing 3B	-1.4496	5.98575e-25	1.32568e-23
ENSG00000164120	HPGD	protein_coding	15-hydroxyprostaglandin dehydrogenase	1.94265	6.36853e-25	1.409e-23
ENSG00000112290	WASF1	protein_coding	WASP family member 1	-1.61648	6.44397e-25	1.42421e-23
ENSG00000100347	SAMM50	protein_coding	SAMM50 sorting and assembly machinery component	0.690333	6.66693e-25	1.47197e-23
ENSG00000031081	ARHGAP31	protein_coding	Rho GTPase activating protein 31	-0.856687	6.73475e-25	1.4854e-23
ENSG00000164180	TMEM161B	protein_coding	transmembrane protein 161B	1.10681	7.00803e-25	1.54408e-23
ENSG00000229859	PGA3	protein_coding	pepsinogen A3	5.29887	7.05442e-25	1.5527e-23
ENSG00000139211	AMIGO2	protein_coding	adhesion molecule with Ig like domain 2	-1.32098	7.57603e-25	1.66579e-23
ENSG00000139132	FGD4	protein_coding	FYVE, RhoGEF and PH domain containing 4	1.25911	7.61625e-25	1.67291e-23
ENSG00000124749	COL21A1	protein_coding	collagen type XXI alpha 1 chain	-2.19816	8.10301e-25	1.778e-23
ENSG00000148090	AUH	protein_coding	AU RNA binding methylglutaconyl-CoA hydratase	1.00922	8.12106e-25	1.78013e-23
ENSG00000088448	ANKRD10	protein_coding	ankyrin repeat domain 10	-0.536118	8.50992e-25	1.86345e-23
ENSG00000099769	IGFALS	protein_coding	insulin like growth factor binding protein acid labile subunit	2.95781	8.66371e-25	1.89519e-23
ENSG00000198075	SULT1C4	protein_coding	sulfotransferase family 1C member 4	-1.46397	8.73194e-25	1.90816e-23
ENSG00000187134	AKR1C1	protein_coding	aldo-keto reductase family 1 member C1	1.90631	8.80457e-25	1.92206e-23
ENSG00000150201	FXYD4	protein_coding	FXYD domain containing ion transport regulator 4	4.15221	8.86084e-25	1.93237e-23
ENSG00000115170	ACVR1	protein_coding	activin A receptor type 1	-0.572077	9.13364e-25	1.98983e-23
ENSG00000170915	PAQR8	protein_coding	progestin and adipoQ receptor family member 8	1.20765	9.16769e-25	1.99521e-23
ENSG00000012223	LTF	protein_coding	lactotransferrin	3.50791	9.46985e-25	2.05887e-23
ENSG00000134250	NOTCH2	protein_coding	notch receptor 2	-0.817889	9.4979e-25	2.06287e-23
ENSG00000100504	PYGL	protein_coding	glycogen phosphorylase L	-0.926586	9.54199e-25	2.07034e-23
ENSG00000107159	CA9	protein_coding	carbonic anhydrase 9	2.75444	9.62094e-25	2.08535e-23
ENSG00000170153	RNF150	protein_coding	ring finger protein 150	-1.85786	9.74188e-25	2.10942e-23
ENSG00000171885	AQP4	protein_coding	aquaporin 4	5.00263	9.78458e-25	2.11585e-23
ENSG00000110218	PANX1	protein_coding	pannexin 1	-0.727621	9.79136e-25	2.11585e-23
ENSG00000134962	KLB	protein_coding	klotho beta	2.12069	9.93538e-25	2.1448e-23
ENSG00000124731	TREM1	protein_coding	triggering receptor expressed on myeloid cells 1	-2.63889	9.98363e-25	2.15303e-23
ENSG00000113296	THBS4	protein_coding	thrombospondin 4	-3.63534	1.00814e-24	2.17193e-23
ENSG00000049759	NEDD4L	protein_coding	NEDD4 like E3 ubiquitin protein ligase	1.04967	1.01295e-24	2.1801e-23
ENSG00000183496	MEX3B	protein_coding	mex-3 RNA binding family member B	-1.14233	1.03255e-24	2.22005e-23
ENSG00000174059	CD34	protein_coding	CD34 molecule	-1.02331	1.08808e-24	2.33707e-23
ENSG00000184584	STING1	protein_coding	stimulator of interferon response cGAMP interactor 1	-0.854447	1.11469e-24	2.39182e-23
ENSG00000110721	CHKA	protein_coding	choline kinase alpha	0.8191	1.17701e-24	2.52301e-23
ENSG00000162522	KIAA1522	protein_coding	KIAA1522	0.806567	1.19966e-24	2.56897e-23
ENSG00000154736	ADAMTS5	protein_coding	ADAM metallopeptidase with thrombospondin type 1 motif 5	-0.979518	1.23073e-24	2.63288e-23
ENSG00000125798	FOXA2	protein_coding	forkhead box A2	1.79188	1.25499e-24	2.68209e-23
ENSG00000115419	GLS	protein_coding	glutaminase	-0.648239	1.30896e-24	2.79183e-23
ENSG00000165898	ISCA2	protein_coding	iron-sulfur cluster assembly 2	0.520393	1.32572e-24	2.82477e-23
ENSG00000158006	PAFAH2	protein_coding	platelet activating factor acetylhydrolase 2	0.769889	1.34077e-24	2.85398e-23
ENSG00000188015	S100A3	protein_coding	S100 calcium binding protein A3	-1.82115	1.36951e-24	2.91226e-23
ENSG00000175414	ARL10	protein_coding	ADP ribosylation factor like GTPase 10	-0.930836	1.37787e-24	2.92713e-23
ENSG00000146085	MMUT	protein_coding	methylmalonyl-CoA mutase	0.60733	1.37987e-24	2.92846e-23
ENSG00000165140	FBP1	protein_coding	fructose-bisphosphatase 1	1.40768	1.38942e-24	2.94578e-23
ENSG00000023608	SNAPC1	protein_coding	small nuclear RNA activating complex polypeptide 1	-0.641915	1.47885e-24	3.13228e-23
ENSG00000133328	PLAAT2	protein_coding	phospholipase A and acyltransferase 2	2.96557	1.53121e-24	3.23997e-23
ENSG00000161940	BCL6B	protein_coding	BCL6B transcription repressor	-0.993801	1.55294e-24	3.2827e-23
ENSG00000178950	GAK	protein_coding	cyclin G associated kinase	0.606504	1.66141e-24	3.50852e-23
ENSG00000136869	TLR4	protein_coding	toll like receptor 4	-1.02453	1.70432e-24	3.59557e-23
ENSG00000151468	CCDC3	protein_coding	coiled-coil domain containing 3	-1.11956	1.82844e-24	3.85361e-23
ENSG00000187474	FPR3	protein_coding	formyl peptide receptor 3	-1.28667	1.85545e-24	3.90624e-23
ENSG00000118200	CAMSAP2	protein_coding	calmodulin regulated spectrin associated protein family member 2	-0.669004	1.85706e-24	3.90624e-23
ENSG00000129255	MPDU1	protein_coding	mannose-P-dolichol utilization defect 1	0.765348	1.92102e-24	4.0368e-23
ENSG00000070087	PFN2	protein_coding	profilin 2	-1.28749	1.92955e-24	4.05073e-23
ENSG00000143502	SUSD4	protein_coding	sushi domain containing 4	2.00152	1.97778e-24	4.1479e-23
ENSG00000204217	BMPR2	protein_coding	bone morphogenetic protein receptor type 2	-0.649036	2.25519e-24	4.72506e-23
ENSG00000136295	TTYH3	protein_coding	tweety family member 3	-1.14236	2.33038e-24	4.87781e-23
ENSG00000124839	RAB17	protein_coding	RAB17, member RAS oncogene family	1.51938	2.47534e-24	5.17616e-23
ENSG00000172663	TMEM134	protein_coding	transmembrane protein 134	0.696244	2.50101e-24	5.22471e-23
ENSG00000128342	LIF	protein_coding	LIF interleukin 6 family cytokine	-1.83702	2.54034e-24	5.30168e-23
ENSG00000137509	PRCP	protein_coding	prolylcarboxypeptidase	-0.633156	2.62523e-24	5.4735e-23
ENSG00000128805	ARHGAP22	protein_coding	Rho GTPase activating protein 22	-1.04452	2.68648e-24	5.59575e-23
ENSG00000138119	MYOF	protein_coding	myoferlin	-1.07612	2.72233e-24	5.66488e-23
ENSG00000198825	INPP5F	protein_coding	inositol polyphosphate-5-phosphatase F	-0.592508	2.76317e-24	5.74428e-23
ENSG00000150938	CRIM1	protein_coding	cysteine rich transmembrane BMP regulator 1	-0.88821	2.79976e-24	5.81467e-23
ENSG00000136888	ATP6V1G1	protein_coding	ATPase H+ transporting V1 subunit G1	0.588677	2.87951e-24	5.97449e-23
ENSG00000007908	SELE	protein_coding	selectin E	-2.78427	2.92153e-24	6.0558e-23
ENSG00000145879	SPINK7	protein_coding	serine peptidase inhibitor Kazal type 7	3.5265	2.94892e-24	6.10664e-23
ENSG00000119723	COQ6	protein_coding	coenzyme Q6, monooxygenase	0.561764	3.2589e-24	6.74201e-23
ENSG00000170011	MYRIP	protein_coding	myosin VIIA and Rab interacting protein	2.27581	3.45621e-24	7.14328e-23
ENSG00000167536	DHRS13	protein_coding	dehydrogenase/reductase 13	0.903084	3.59478e-24	7.42248e-23
ENSG00000165443	PHYHIPL	protein_coding	phytanoyl-CoA 2-hydroxylase interacting protein like	-1.36407	3.62688e-24	7.48154e-23
ENSG00000184502	GAST	protein_coding	gastrin	7.17039	4.00955e-24	8.26292e-23
ENSG00000180263	FGD6	protein_coding	FYVE, RhoGEF and PH domain containing 6	-1.16227	4.0337e-24	8.30467e-23
ENSG00000114554	PLXNA1	protein_coding	plexin A1	-0.808349	4.06629e-24	8.35621e-23
ENSG00000115457	IGFBP2	protein_coding	insulin like growth factor binding protein 2	1.7331	4.06656e-24	8.35621e-23
ENSG00000178425	NT5DC1	protein_coding	5'-nucleotidase domain containing 1	0.58156	4.31653e-24	8.86133e-23
ENSG00000145040	UCN2	protein_coding	urocortin 2	-3.08381	4.36057e-24	8.94315e-23
ENSG00000241644	INMT	protein_coding	indolethylamine N-methyltransferase	-1.72336	4.62161e-24	9.46942e-23
ENSG00000151276	MAGI1	protein_coding	membrane associated guanylate kinase, WW and PDZ domain containing 1	0.877499	4.66267e-24	9.54438e-23
ENSG00000104375	STK3	protein_coding	serine/threonine kinase 3	-0.822921	5.11945e-24	1.04694e-22
ENSG00000066136	NFYC	protein_coding	nuclear transcription factor Y subunit gamma	0.418225	5.18329e-24	1.05898e-22
ENSG00000198523	PLN	protein_coding	phospholamban	-2.19109	5.25828e-24	1.07327e-22
ENSG00000005022	SLC25A5	protein_coding	solute carrier family 25 member 5	0.981329	5.37375e-24	1.09579e-22
ENSG00000025039	RRAGD	protein_coding	Ras related GTP binding D	-1.07273	5.49864e-24	1.12019e-22
ENSG00000152700	SAR1B	protein_coding	secretion associated Ras related GTPase 1B	0.563619	5.61911e-24	1.14364e-22
ENSG00000138675	FGF5	protein_coding	fibroblast growth factor 5	-4.88247	5.75534e-24	1.17025e-22
ENSG00000100151	PICK1	protein_coding	protein interacting with PRKCA 1	0.593505	5.91591e-24	1.20176e-22
ENSG00000146592	CREB5	protein_coding	cAMP responsive element binding protein 5	-1.24767	6.17832e-24	1.25387e-22
ENSG00000182107	TMEM30B	protein_coding	transmembrane protein 30B	1.0928	6.22015e-24	1.26116e-22
ENSG00000113594	LIFR	protein_coding	LIF receptor subunit alpha	1.77031	6.51077e-24	1.31883e-22
ENSG00000151348	EXT2	protein_coding	exostosin glycosyltransferase 2	-0.398538	6.58445e-24	1.33249e-22
ENSG00000197859	ADAMTSL2	protein_coding	ADAMTS like 2	-1.37401	6.65852e-24	1.34621e-22
ENSG00000123684	LPGAT1	protein_coding	lysophosphatidylglycerol acyltransferase 1	-0.76719	6.70729e-24	1.35478e-22
ENSG00000078246	TULP3	protein_coding	TUB like protein 3	-0.637938	6.76605e-24	1.36536e-22
ENSG00000134874	DZIP1	protein_coding	DAZ interacting zinc finger protein 1	-1.0821	6.7962e-24	1.37015e-22
ENSG00000197140	ADAM32	protein_coding	ADAM metallopeptidase domain 32	-1.54942	6.93341e-24	1.39649e-22
ENSG00000095752	IL11	protein_coding	interleukin 11	-3.17259	6.97838e-24	1.40423e-22
ENSG00000091482	SMPX	protein_coding	small muscle protein X-linked	-7.11066	7.1503e-24	1.43747e-22
ENSG00000157933	SKI	protein_coding	SKI proto-oncogene	-0.738607	7.30647e-24	1.46748e-22
ENSG00000133466	C1QTNF6	protein_coding	C1q and TNF related 6	-1.20644	7.92208e-24	1.58963e-22
ENSG00000165886	UBTD1	protein_coding	ubiquitin domain containing 1	-0.90671	8.17898e-24	1.63963e-22
ENSG00000157005	SST	protein_coding	somatostatin	3.2315	8.52955e-24	1.70831e-22
ENSG00000128283	CDC42EP1	protein_coding	CDC42 effector protein 1	0.96727	8.76832e-24	1.75449e-22
ENSG00000131873	CHSY1	protein_coding	chondroitin sulfate synthase 1	-0.68398	9.13961e-24	1.82707e-22
ENSG00000150527	MIA2	protein_coding	MIA SH3 domain ER export factor 2	0.689726	9.56599e-24	1.91051e-22
ENSG00000184232	OAF	protein_coding	out at first homolog	-0.822717	1.02731e-23	2.04983e-22
ENSG00000166069	TMCO5A	protein_coding	transmembrane and coiled-coil domains 5A	3.66409	1.09982e-23	2.19041e-22
ENSG00000147408	CSGALNACT1	protein_coding	chondroitin sulfate N-acetylgalactosaminyltransferase 1	-0.974055	1.11008e-23	2.20878e-22
ENSG00000159164	SV2A	protein_coding	synaptic vesicle glycoprotein 2A	-1.06147	1.11179e-23	2.21011e-22
ENSG00000143578	CREB3L4	protein_coding	cAMP responsive element binding protein 3 like 4	1.14631	1.13379e-23	2.25177e-22
ENSG00000134463	ECHDC3	protein_coding	enoyl-CoA hydratase domain containing 3	2.22914	1.18046e-23	2.34227e-22
ENSG00000108239	TBC1D12	protein_coding	TBC1 domain family member 12	-0.563358	1.20507e-23	2.38888e-22
ENSG00000100665	SERPINA4	protein_coding	serpin family A member 4	2.53005	1.22904e-23	2.43413e-22
ENSG00000168172	HOOK3	protein_coding	hook microtubule tethering protein 3	-0.657673	1.25028e-23	2.4739e-22
ENSG00000183844	FAM3B	protein_coding	FAM3 metabolism regulating signaling molecule B	2.12475	1.2774e-23	2.52522e-22
ENSG00000143079	CTTNBP2NL	protein_coding	CTTNBP2 N-terminal like	-0.665244	1.3012e-23	2.56989e-22
ENSG00000053918	KCNQ1	protein_coding	potassium voltage-gated channel subfamily Q member 1	2.03241	1.36947e-23	2.70224e-22
ENSG00000006576	PHTF2	protein_coding	putative homeodomain transcription factor 2	-0.72209	1.38607e-23	2.73246e-22
ENSG00000137094	DNAJB5	protein_coding	DnaJ heat shock protein family (Hsp40) member B5	-1.94236	1.3915e-23	2.74064e-22
ENSG00000173950	XXYLT1	protein_coding	xyloside xylosyltransferase 1	-0.715392	1.39607e-23	2.74712e-22
ENSG00000178935	ZNF552	protein_coding	zinc finger protein 552	0.808158	1.41344e-23	2.77872e-22
ENSG00000051108	HERPUD1	protein_coding	homocysteine inducible ER protein with ubiquitin like domain 1	0.94416	1.43771e-23	2.82383e-22
ENSG00000095203	EPB41L4B	protein_coding	erythrocyte membrane protein band 4.1 like 4B	1.41087	1.45752e-23	2.86012e-22
ENSG00000178719	GRINA	protein_coding	glutamate ionotropic receptor NMDA type subunit associated protein 1	-0.695248	1.46545e-23	2.87303e-22
ENSG00000073146	MOV10L1	protein_coding	Mov10 like RISC complex RNA helicase 1	-1.80077	1.51099e-23	2.9596e-22
ENSG00000153714	LURAP1L	protein_coding	leucine rich adaptor protein 1 like	-0.798864	1.52886e-23	2.99186e-22
ENSG00000165516	KLHDC2	protein_coding	kelch domain containing 2	0.620319	1.5833e-23	3.09555e-22
ENSG00000004776	HSPB6	protein_coding	heat shock protein family B (small) member 6	-2.82233	1.66855e-23	3.25924e-22
ENSG00000205356	TECPR1	protein_coding	tectonin beta-propeller repeat containing 1	0.783593	1.68062e-23	3.27983e-22
ENSG00000106125	MINDY4	protein_coding	MINDY lysine 48 deubiquitinase 4	-1.0103	1.69839e-23	3.31147e-22
ENSG00000105989	WNT2	protein_coding	Wnt family member 2	-4.1724	1.83662e-23	3.57773e-22
ENSG00000115677	HDLBP	protein_coding	high density lipoprotein binding protein	0.563858	1.84936e-23	3.59926e-22
ENSG00000101049	SGK2	protein_coding	serum/glucocorticoid regulated kinase 2	1.50598	1.88494e-23	3.66516e-22
ENSG00000110436	SLC1A2	protein_coding	solute carrier family 1 member 2	2.55873	1.89906e-23	3.68925e-22
ENSG00000148082	SHC3	protein_coding	SHC adaptor protein 3	-2.02586	1.90691e-23	3.70113e-22
ENSG00000167107	ACSF2	protein_coding	acyl-CoA synthetase family member 2	1.04748	1.91534e-23	3.71413e-22
ENSG00000137672	TRPC6	protein_coding	transient receptor potential cation channel subfamily C member 6	-1.14101	1.93079e-23	3.74069e-22
ENSG00000105552	BCAT2	protein_coding	branched chain amino acid transaminase 2	1.08489	2.12995e-23	4.12279e-22
ENSG00000103067	ESRP2	protein_coding	epithelial splicing regulatory protein 2	1.25759	2.26827e-23	4.38656e-22
ENSG00000143324	XPR1	protein_coding	xenotropic and polytropic retrovirus receptor 1	-0.729866	2.27663e-23	4.39874e-22
ENSG00000106976	DNM1	protein_coding	dynamin 1	-1.26364	2.32632e-23	4.49069e-22
ENSG00000050820	BCAR1	protein_coding	BCAR1 scaffold protein, Cas family member	0.58676	2.37127e-23	4.57332e-22
ENSG00000164056	SPRY1	protein_coding	sprouty RTK signaling antagonist 1	-0.844588	2.39001e-23	4.60531e-22
ENSG00000064309	CDON	protein_coding	cell adhesion associated, oncogene regulated	-1.90242	2.45097e-23	4.7185e-22
ENSG00000170961	HAS2	protein_coding	hyaluronan synthase 2	-1.4979	2.54671e-23	4.89841e-22
ENSG00000179178	TMEM125	protein_coding	transmembrane protein 125	1.25767	2.56955e-23	4.93788e-22
ENSG00000180113	TDRD6	protein_coding	tudor domain containing 6	-1.34755	2.61217e-23	5.01527e-22
ENSG00000164082	GRM2	protein_coding	glutamate metabotropic receptor 2	-1.86449	2.6552e-23	5.09331e-22
ENSG00000044012	GUCA2B	protein_coding	guanylate cyclase activator 2B	4.28699	2.82541e-23	5.41494e-22
ENSG00000183682	BMP8A	protein_coding	bone morphogenetic protein 8a	-1.65724	2.93054e-23	5.61138e-22
ENSG00000143318	CASQ1	protein_coding	calsequestrin 1	-2.36433	3.02101e-23	5.77567e-22
ENSG00000177363	LRRN4CL	protein_coding	LRRN4 C-terminal like	-1.44181	3.02174e-23	5.77567e-22
ENSG00000134531	EMP1	protein_coding	epithelial membrane protein 1	-1.23781	3.08615e-23	5.89349e-22
ENSG00000121552	CSTA	protein_coding	cystatin A	1.45117	3.13759e-23	5.98637e-22
ENSG00000145147	SLIT2	protein_coding	slit guidance ligand 2	-1.64057	3.28768e-23	6.26156e-22
ENSG00000166250	CLMP	protein_coding	CXADR like membrane protein	-1.52266	3.47471e-23	6.61185e-22
ENSG00000147416	ATP6V1B2	protein_coding	ATPase H+ transporting V1 subunit B2	-0.576584	3.48293e-23	6.61995e-22
ENSG00000249992	TMEM158	protein_coding	transmembrane protein 158	-1.58415	3.48516e-23	6.61995e-22
ENSG00000102466	FGF14	protein_coding	fibroblast growth factor 14	-1.57488	3.61232e-23	6.85537e-22
ENSG00000149485	FADS1	protein_coding	fatty acid desaturase 1	-1.13526	3.6869e-23	6.9907e-22
ENSG00000159023	EPB41	protein_coding	erythrocyte membrane protein band 4.1	0.732972	3.71708e-23	7.04167e-22
ENSG00000100139	MICALL1	protein_coding	MICAL like 1	1.3975	3.7896e-23	7.17269e-22
ENSG00000198911	SREBF2	protein_coding	sterol regulatory element binding transcription factor 2	0.628487	4.00272e-23	7.56936e-22
ENSG00000113555	PCDH12	protein_coding	protocadherin 12	-0.875125	4.03835e-23	7.62998e-22
ENSG00000168830	HTR1E	protein_coding	5-hydroxytryptamine receptor 1E	4.55832	4.21647e-23	7.95947e-22
ENSG00000044459	CNTLN	protein_coding	centlein	-0.755333	4.37898e-23	8.25893e-22
ENSG00000167105	TMEM92	protein_coding	transmembrane protein 92	1.56882	4.52315e-23	8.52333e-22
ENSG00000151650	VENTX	protein_coding	VENT homeobox	-1.41435	4.73852e-23	8.92129e-22
ENSG00000118473	SGIP1	protein_coding	SH3GL interacting endocytic adaptor 1	-1.12729	5.04733e-23	9.48596e-22
ENSG00000106809	OGN	protein_coding	osteoglycin	-2.52285	5.18217e-23	9.73081e-22
ENSG00000164318	EGFLAM	protein_coding	EGF like, fibronectin type III and laminin G domains	-1.20786	5.20044e-23	9.75654e-22
ENSG00000176399	DMRTA1	protein_coding	DMRT like family A1	2.2515	5.33586e-23	1.00018e-21
ENSG00000154122	ANKH	protein_coding	ANKH inorganic pyrophosphate transport regulator	-0.690588	5.36378e-23	1.00453e-21
ENSG00000162711	NLRP3	protein_coding	NLR family pyrin domain containing 3	-1.2207	5.39386e-23	1.00928e-21
ENSG00000102468	HTR2A	protein_coding	5-hydroxytryptamine receptor 2A	-1.72599	5.46954e-23	1.02255e-21
ENSG00000113739	STC2	protein_coding	stanniocalcin 2	-1.53334	5.5901e-23	1.04417e-21
ENSG00000186047	DLEU7	protein_coding	deleted in lymphocytic leukemia 7	-1.71829	5.61492e-23	1.04789e-21
ENSG00000172197	MBOAT1	protein_coding	membrane bound O-acyltransferase domain containing 1	0.768703	5.74676e-23	1.07156e-21
ENSG00000135835	KIAA1614	protein_coding	KIAA1614	-1.06771	5.77931e-23	1.07669e-21
ENSG00000181085	MAPK15	protein_coding	mitogen-activated protein kinase 15	-1.90236	5.86905e-23	1.09219e-21
ENSG00000206418	RAB12	protein_coding	RAB12, member RAS oncogene family	-0.58229	5.87275e-23	1.09219e-21
ENSG00000167508	MVD	protein_coding	mevalonate diphosphate decarboxylase	0.86876	5.95334e-23	1.10621e-21
ENSG00000089248	ERP29	protein_coding	endoplasmic reticulum protein 29	0.592396	6.05523e-23	1.12417e-21
ENSG00000229314	ORM1	protein_coding	orosomucoid 1	2.94038	6.0805e-23	1.12788e-21
ENSG00000160013	PTGIR	protein_coding	prostaglandin I2 receptor	-1.04655	6.11569e-23	1.13342e-21
ENSG00000185499	MUC1	protein_coding	mucin 1, cell surface associated	1.4792	6.18506e-23	1.14528e-21
ENSG00000135549	PKIB	protein_coding	cAMP-dependent protein kinase inhibitor beta	1.65497	6.25868e-23	1.15715e-21
ENSG00000196839	ADA	protein_coding	adenosine deaminase	1.60774	6.25999e-23	1.15715e-21
ENSG00000135114	OASL	protein_coding	2'-5'-oligoadenylate synthetase like	1.48048	6.27941e-23	1.15974e-21
ENSG00000137713	PPP2R1B	protein_coding	protein phosphatase 2 scaffold subunit Abeta	0.627587	6.33865e-23	1.16966e-21
ENSG00000171864	PRND	protein_coding	prion like protein doppel	-2.78362	6.38156e-23	1.17657e-21
ENSG00000148218	ALAD	protein_coding	aminolevulinate dehydratase	0.834663	6.61474e-23	1.2185e-21
ENSG00000167987	VPS37C	protein_coding	VPS37C subunit of ESCRT-I	0.478342	6.76434e-23	1.24499e-21
ENSG00000114770	ABCC5	protein_coding	ATP binding cassette subfamily C member 5	1.06803	6.81035e-23	1.25238e-21
ENSG00000152234	ATP5F1A	protein_coding	ATP synthase F1 subunit alpha	0.76652	6.94315e-23	1.2757e-21
ENSG00000105270	CLIP3	protein_coding	CAP-Gly domain containing linker protein 3	-1.38585	6.98679e-23	1.28261e-21
ENSG00000065809	FAM107B	protein_coding	family with sequence similarity 107 member B	0.958801	7.29458e-23	1.33733e-21
ENSG00000134684	YARS1	protein_coding	tyrosyl-tRNA synthetase 1	0.663403	7.29737e-23	1.33733e-21
ENSG00000074370	ATP2A3	protein_coding	ATPase sarcoplasmic/endoplasmic reticulum Ca2+ transporting 3	1.19004	7.30925e-23	1.33836e-21
ENSG00000076706	MCAM	protein_coding	melanoma cell adhesion molecule	-1.24598	7.44375e-23	1.36182e-21
ENSG00000102996	MMP15	protein_coding	matrix metallopeptidase 15	0.982064	8.04798e-23	1.4711e-21
ENSG00000120053	GOT1	protein_coding	glutamic-oxaloacetic transaminase 1	0.97493	8.09301e-23	1.47807e-21
ENSG00000148826	NKX6-2	protein_coding	NK6 homeobox 2	4.42608	8.3904e-23	1.53107e-21
ENSG00000061455	PRDM6	protein_coding	PR/SET domain 6	-1.45611	8.47255e-23	1.54474e-21
ENSG00000170608	FOXA3	protein_coding	forkhead box A3	1.41982	8.59241e-23	1.56526e-21
ENSG00000142197	DOP1B	protein_coding	DOP1 leucine zipper like protein B	0.947746	8.86354e-23	1.61327e-21
ENSG00000169641	LUZP1	protein_coding	leucine zipper protein 1	-0.778502	9.10327e-23	1.65549e-21
ENSG00000188803	SHISA6	protein_coding	shisa family member 6	2.42012	9.78619e-23	1.77817e-21
ENSG00000167566	NCKAP5L	protein_coding	NCK associated protein 5 like	-0.795777	1.05072e-22	1.90756e-21
ENSG00000145358	DDIT4L	protein_coding	DNA damage inducible transcript 4 like	-1.88466	1.08053e-22	1.96e-21
ENSG00000069849	ATP1B3	protein_coding	ATPase Na+/K+ transporting subunit beta 3	-1.05344	1.08932e-22	1.97427e-21
ENSG00000173486	FKBP2	protein_coding	FKBP prolyl isomerase 2	0.790365	1.14238e-22	2.06694e-21
ENSG00000101447	FAM83D	protein_coding	family with sequence similarity 83 member D	-1.9026	1.14846e-22	2.07617e-21
ENSG00000143850	PLEKHA6	protein_coding	pleckstrin homology domain containing A6	0.835887	1.21134e-22	2.18799e-21
ENSG00000136052	SLC41A2	protein_coding	solute carrier family 41 member 2	0.981475	1.24213e-22	2.24172e-21
ENSG00000214491	SEC14L6	protein_coding	SEC14 like lipid binding 6	1.81152	1.25582e-22	2.2645e-21
ENSG00000196950	SLC39A10	protein_coding	solute carrier family 39 member 10	-0.98038	1.29291e-22	2.32943e-21
ENSG00000172461	FUT9	protein_coding	fucosyltransferase 9	3.07073	1.38763e-22	2.49796e-21
ENSG00000130414	NDUFA10	protein_coding	NADH:ubiquinone oxidoreductase subunit A10	0.620176	1.42237e-22	2.55836e-21
ENSG00000120837	NFYB	protein_coding	nuclear transcription factor Y subunit beta	-0.546369	1.46114e-22	2.62587e-21
ENSG00000120327	PCDHB14	protein_coding	protocadherin beta 14	-1.22333	1.48336e-22	2.66357e-21
ENSG00000068323	TFE3	protein_coding	transcription factor binding to IGHM enhancer 3	-0.48676	1.54327e-22	2.7688e-21
ENSG00000137869	CYP19A1	protein_coding	cytochrome P450 family 19 subfamily A member 1	-2.88426	1.58182e-22	2.83559e-21
ENSG00000187079	TEAD1	protein_coding	TEA domain transcription factor 1	-0.941748	1.62327e-22	2.90744e-21
ENSG00000118985	ELL2	protein_coding	elongation factor for RNA polymerase II 2	1.03176	1.67628e-22	2.99989e-21
ENSG00000152953	STK32B	protein_coding	serine/threonine kinase 32B	1.39943	1.68609e-22	3.01491e-21
ENSG00000179023	KLHDC7A	protein_coding	kelch domain containing 7A	1.91291	1.69654e-22	3.03106e-21
ENSG00000058668	ATP2B4	protein_coding	ATPase plasma membrane Ca2+ transporting 4	-1.39133	1.71769e-22	3.06627e-21
ENSG00000137124	ALDH1B1	protein_coding	aldehyde dehydrogenase 1 family member B1	-1.29946	1.8123e-22	3.23246e-21
ENSG00000119699	TGFB3	protein_coding	transforming growth factor beta 3	-1.44699	1.82167e-22	3.24646e-21
ENSG00000010278	CD9	protein_coding	CD9 molecule	-1.06146	1.90243e-22	3.38757e-21
ENSG00000159899	NPR2	protein_coding	natriuretic peptide receptor 2	-0.870523	1.91124e-22	3.40042e-21
ENSG00000022355	GABRA1	protein_coding	gamma-aminobutyric acid type A receptor subunit alpha1	3.80396	1.9616e-22	3.4871e-21
ENSG00000154274	C4orf19	protein_coding	chromosome 4 open reading frame 19	1.32457	2.02942e-22	3.60168e-21
ENSG00000165185	KIAA1958	protein_coding	KIAA1958	1.60787	2.02943e-22	3.60168e-21
ENSG00000182580	EPHB3	protein_coding	EPH receptor B3	1.35951	2.05877e-22	3.64843e-21
ENSG00000204103	MAFB	protein_coding	MAF bZIP transcription factor B	-1.01976	2.05919e-22	3.64843e-21
ENSG00000158296	SLC13A3	protein_coding	solute carrier family 13 member 3	2.04747	2.06657e-22	3.6579e-21
ENSG00000179873	NLRP11	protein_coding	NLR family pyrin domain containing 11	2.38168	2.06796e-22	3.6579e-21
ENSG00000128242	GAL3ST1	protein_coding	galactose-3-O-sulfotransferase 1	1.19401	2.08103e-22	3.67797e-21
ENSG00000153558	FBXL2	protein_coding	F-box and leucine rich repeat protein 2	-0.897099	2.13915e-22	3.77758e-21
ENSG00000138756	BMP2K	protein_coding	BMP2 inducible kinase	-0.765794	2.18112e-22	3.8485e-21
ENSG00000140682	TGFB1I1	protein_coding	transforming growth factor beta 1 induced transcript 1	-1.42613	2.2678e-22	3.99815e-21
ENSG00000060642	PIGV	protein_coding	phosphatidylinositol glycan anchor biosynthesis class V	0.508859	2.27168e-22	4.00167e-21
ENSG00000170373	CST1	protein_coding	cystatin SN	-4.56657	2.36081e-22	4.15527e-21
ENSG00000103404	USP31	protein_coding	ubiquitin specific peptidase 31	-0.680104	2.54258e-22	4.4715e-21
ENSG00000112541	PDE10A	protein_coding	phosphodiesterase 10A	-1.23485	2.60131e-22	4.57103e-21
ENSG00000204178	MACO1	protein_coding	macoilin 1	0.443019	2.69311e-22	4.72844e-21
ENSG00000114251	WNT5A	protein_coding	Wnt family member 5A	-1.51111	2.77437e-22	4.86712e-21
ENSG00000131435	PDLIM4	protein_coding	PDZ and LIM domain 4	-1.29672	2.82094e-22	4.94475e-21
ENSG00000070081	NUCB2	protein_coding	nucleobindin 2	0.830393	2.8298e-22	4.9562e-21
ENSG00000183801	OLFML1	protein_coding	olfactomedin like 1	-0.967858	2.87073e-22	5.02377e-21
ENSG00000183111	ARHGEF37	protein_coding	Rho guanine nucleotide exchange factor 37	1.3399	2.929e-22	5.12155e-21
ENSG00000102024	PLS3	protein_coding	plastin 3	-0.649277	3.09689e-22	5.41068e-21
ENSG00000151694	ADAM17	protein_coding	ADAM metallopeptidase domain 17	-0.488548	3.34873e-22	5.84591e-21
ENSG00000160161	CILP2	protein_coding	cartilage intermediate layer protein 2	-2.63706	3.37509e-22	5.88711e-21
ENSG00000072864	NDE1	protein_coding	nudE neurodevelopment protein 1	-1.62849	3.43796e-22	5.99187e-21
ENSG00000205277	MUC12	protein_coding	mucin 12, cell surface associated	-2.82511	3.53071e-22	6.14851e-21
ENSG00000243056	EIF4EBP3	protein_coding	eukaryotic translation initiation factor 4E binding protein 3	1.11202	3.63989e-22	6.33346e-21
ENSG00000062038	CDH3	protein_coding	cadherin 3	-1.84667	3.67133e-22	6.38297e-21
ENSG00000163812	ZDHHC3	protein_coding	zinc finger DHHC-type palmitoyltransferase 3	0.58913	4.01344e-22	6.97209e-21
ENSG00000138735	PDE5A	protein_coding	phosphodiesterase 5A	-1.21717	4.06698e-22	7.05935e-21
ENSG00000042980	ADAM28	protein_coding	ADAM metallopeptidase domain 28	1.46291	4.092e-22	7.09701e-21
ENSG00000196932	TMEM26	protein_coding	transmembrane protein 26	-1.28082	4.11777e-22	7.13591e-21
ENSG00000171016	PYGO1	protein_coding	pygopus family PHD finger 1	-1.13708	4.2296e-22	7.32377e-21
ENSG00000138801	PAPSS1	protein_coding	3'-phosphoadenosine 5'-phosphosulfate synthase 1	0.706204	4.23504e-22	7.32724e-21
ENSG00000182333	LIPF	protein_coding	lipase F, gastric type	4.60893	4.25088e-22	7.34868e-21
ENSG00000143847	PPFIA4	protein_coding	PTPRF interacting protein alpha 4	-1.79673	4.84492e-22	8.36208e-21
ENSG00000271601	LIX1L	protein_coding	limb and CNS expressed 1 like	-0.79326	5.11325e-22	8.81808e-21
ENSG00000176692	FOXC2	protein_coding	forkhead box C2	-2.31023	5.23873e-22	9.02719e-21
ENSG00000170962	PDGFD	protein_coding	platelet derived growth factor D	1.42173	5.34358e-22	9.20043e-21
ENSG00000171126	KCNG3	protein_coding	potassium voltage-gated channel modifier subfamily G member 3	-2.50189	5.4878e-22	9.44115e-21
ENSG00000124232	RBPJL	protein_coding	recombination signal binding protein for immunoglobulin kappa J region like	4.51697	5.54259e-22	9.52773e-21
ENSG00000258818	RNASE4	protein_coding	ribonuclease A family member 4	0.961242	5.62073e-22	9.65427e-21
ENSG00000163694	RBM47	protein_coding	RNA binding motif protein 47	1.02934	5.6645e-22	9.72163e-21
ENSG00000134020	PEBP4	protein_coding	phosphatidylethanolamine binding protein 4	2.78181	5.72213e-22	9.81265e-21
ENSG00000151835	SACS	protein_coding	sacsin molecular chaperone	-0.913648	5.95996e-22	1.02123e-20
ENSG00000164946	FREM1	protein_coding	FRAS1 related extracellular matrix 1	-2.20724	6.02305e-22	1.03121e-20
ENSG00000135077	HAVCR2	protein_coding	hepatitis A virus cellular receptor 2	-1.25762	6.16435e-22	1.05456e-20
ENSG00000171860	C3AR1	protein_coding	complement C3a receptor 1	-1.12287	6.22386e-22	1.06389e-20
ENSG00000182197	EXT1	protein_coding	exostosin glycosyltransferase 1	-0.600943	6.28219e-22	1.073e-20
ENSG00000124019	FAM124B	protein_coding	family with sequence similarity 124 member B	-1.35561	6.29504e-22	1.07433e-20
ENSG00000187193	MT1X	protein_coding	metallothionein 1X	1.88619	6.30253e-22	1.07475e-20
ENSG00000183114	FAM43B	protein_coding	family with sequence similarity 43 member B	-2.53122	6.57098e-22	1.11823e-20
ENSG00000104765	BNIP3L	protein_coding	BCL2 interacting protein 3 like	-0.433879	6.57322e-22	1.11823e-20
ENSG00000100417	PMM1	protein_coding	phosphomannomutase 1	1.0385	6.58118e-22	1.1187e-20
ENSG00000197584	KCNMB2	protein_coding	potassium calcium-activated channel subfamily M regulatory beta subunit 2	1.95709	6.63365e-22	1.12672e-20
ENSG00000166562	SEC11C	protein_coding	SEC11 homolog C, signal peptidase complex subunit	0.977579	6.75439e-22	1.14631e-20
ENSG00000153406	NMRAL1	protein_coding	NmrA like redox sensor 1	0.701298	7.17028e-22	1.21593e-20
ENSG00000066405	CLDN18	protein_coding	claudin 18	2.00578	7.20419e-22	1.22071e-20
ENSG00000064787	BCAS1	protein_coding	brain enriched myelin associated protein 1	1.91887	7.34614e-22	1.24378e-20
ENSG00000143479	DYRK3	protein_coding	dual specificity tyrosine phosphorylation regulated kinase 3	-0.803483	7.44769e-22	1.25997e-20
ENSG00000077585	GPR137B	protein_coding	G protein-coupled receptor 137B	-0.694814	7.50378e-22	1.26845e-20
ENSG00000151498	ACAD8	protein_coding	acyl-CoA dehydrogenase family member 8	0.418432	7.56462e-22	1.27773e-20
ENSG00000181458	TMEM45A	protein_coding	transmembrane protein 45A	-0.983928	7.7226e-22	1.30338e-20
ENSG00000187730	GABRD	protein_coding	gamma-aminobutyric acid type A receptor subunit delta	-2.30697	8.14712e-22	1.37394e-20
ENSG00000155097	ATP6V1C1	protein_coding	ATPase H+ transporting V1 subunit C1	-0.453009	8.37431e-22	1.41114e-20
ENSG00000145012	LPP	protein_coding	LIM domain containing preferred translocation partner in lipoma	-1.22203	8.53773e-22	1.43754e-20
ENSG00000109667	SLC2A9	protein_coding	solute carrier family 2 member 9	-0.945265	8.61899e-22	1.45008e-20
ENSG00000132464	ENAM	protein_coding	enamelin	2.3733	8.6403e-22	1.45252e-20
ENSG00000132613	MTSS2	protein_coding	MTSS I-BAR domain containing 2	-1.17719	9.22008e-22	1.54877e-20
ENSG00000102871	TRADD	protein_coding	TNFRSF1A associated via death domain	0.642747	9.42363e-22	1.58172e-20
ENSG00000073756	PTGS2	protein_coding	prostaglandin-endoperoxide synthase 2	-2.12856	9.61023e-22	1.61177e-20
ENSG00000066629	EML1	protein_coding	EMAP like 1	-1.33915	1.00069e-21	1.67616e-20
ENSG00000164303	ENPP6	protein_coding	ectonucleotide pyrophosphatase/phosphodiesterase 6	1.75924	1.00098e-21	1.67616e-20
ENSG00000185361	TNFAIP8L1	protein_coding	TNF alpha induced protein 8 like 1	-0.963361	1.01939e-21	1.70564e-20
ENSG00000180828	BHLHE22	protein_coding	basic helix-loop-helix family member e22	-1.47163	1.05567e-21	1.76358e-20
ENSG00000157111	TMEM171	protein_coding	transmembrane protein 171	1.88779	1.06161e-21	1.77212e-20
ENSG00000113805	CNTN3	protein_coding	contactin 3	2.29599	1.06334e-21	1.77362e-20
ENSG00000142549	IGLON5	protein_coding	IgLON family member 5	-2.66754	1.10158e-21	1.83597e-20
ENSG00000184060	ADAP2	protein_coding	ArfGAP with dual PH domains 2	-0.795046	1.15705e-21	1.9254e-20
ENSG00000141198	TOM1L1	protein_coding	target of myb1 like 1 membrane trafficking protein	0.803081	1.21994e-21	2.02848e-20
ENSG00000152380	FAM151B	protein_coding	family with sequence similarity 151 member B	-0.434648	1.2675e-21	2.10592e-20
ENSG00000179588	ZFPM1	protein_coding	zinc finger protein, FOG family member 1	0.997396	1.2712e-21	2.11042e-20
ENSG00000149654	CDH22	protein_coding	cadherin 22	2.82691	1.27747e-21	2.11919e-20
ENSG00000163638	ADAMTS9	protein_coding	ADAM metallopeptidase with thrombospondin type 1 motif 9	-1.29807	1.30497e-21	2.16313e-20
ENSG00000161791	FMNL3	protein_coding	formin like 3	-0.77671	1.38019e-21	2.28427e-20
ENSG00000186407	CD300E	protein_coding	CD300e molecule	-2.03061	1.4026e-21	2.31956e-20
ENSG00000136040	PLXNC1	protein_coding	plexin C1	-1.10934	1.42168e-21	2.3493e-20
ENSG00000141026	MED9	protein_coding	mediator complex subunit 9	0.533753	1.44847e-21	2.39172e-20
ENSG00000138172	CALHM2	protein_coding	calcium homeostasis modulator family member 2	-0.819162	1.47482e-21	2.43333e-20
ENSG00000165476	REEP3	protein_coding	receptor accessory protein 3	-0.617786	1.49287e-21	2.46121e-20
ENSG00000122591	FAM126A	protein_coding	family with sequence similarity 126 member A	-0.821788	1.52685e-21	2.5153e-20
ENSG00000130770	ATP5IF1	protein_coding	ATP synthase inhibitory factor subunit 1	0.646895	1.53221e-21	2.52219e-20
ENSG00000154832	CXXC1	protein_coding	CXXC finger protein 1	0.54364	1.53563e-21	2.52586e-20
ENSG00000143162	CREG1	protein_coding	cellular repressor of E1A stimulated genes 1	-0.526908	1.53983e-21	2.53082e-20
ENSG00000135424	ITGA7	protein_coding	integrin subunit alpha 7	-1.70923	1.54538e-21	2.53799e-20
ENSG00000100227	POLDIP3	protein_coding	DNA polymerase delta interacting protein 3	0.405163	1.68198e-21	2.76021e-20
ENSG00000110777	POU2AF1	protein_coding	POU class 2 homeobox associating factor 1	1.72722	1.7018e-21	2.79059e-20
ENSG00000137745	MMP13	protein_coding	matrix metallopeptidase 13	-4.12837	1.72309e-21	2.82332e-20
ENSG00000077157	PPP1R12B	protein_coding	protein phosphatase 1 regulatory subunit 12B	-1.75635	1.72874e-21	2.83042e-20
ENSG00000072778	ACADVL	protein_coding	acyl-CoA dehydrogenase very long chain	0.66631	1.75514e-21	2.86923e-20
ENSG00000111271	ACAD10	protein_coding	acyl-CoA dehydrogenase family member 10	0.594289	1.78248e-21	2.9117e-20
ENSG00000132205	EMILIN2	protein_coding	elastin microfibril interfacer 2	-0.99227	1.79275e-21	2.92624e-20
ENSG00000205060	SLC35B4	protein_coding	solute carrier family 35 member B4	-0.487747	1.85861e-21	3.0298e-20
ENSG00000165186	PTCHD1	protein_coding	patched domain containing 1	-2.9257	1.85903e-21	3.0298e-20
ENSG00000115963	RND3	protein_coding	Rho family GTPase 3	-0.963447	1.91397e-21	3.11695e-20
ENSG00000163394	CCKAR	protein_coding	cholecystokinin A receptor	4.2216	1.98212e-21	3.22547e-20
ENSG00000170909	OSCAR	protein_coding	osteoclast associated Ig-like receptor	-1.38806	2.11464e-21	3.4385e-20
ENSG00000110921	MVK	protein_coding	mevalonate kinase	0.714256	2.13789e-21	3.47367e-20
ENSG00000125285	SOX21	protein_coding	SRY-box transcription factor 21	2.97244	2.22411e-21	3.61101e-20
ENSG00000072840	EVC	protein_coding	EvC ciliary complex subunit 1	-1.15263	2.22986e-21	3.61759e-20
ENSG00000171135	JAGN1	protein_coding	jagunal homolog 1	0.559024	2.24979e-21	3.64715e-20
ENSG00000185344	ATP6V0A2	protein_coding	ATPase H+ transporting V0 subunit a2	0.458873	2.27599e-21	3.68683e-20
ENSG00000183979	NPB	protein_coding	neuropeptide B	0.999492	2.31807e-21	3.75215e-20
ENSG00000166340	TPP1	protein_coding	tripeptidyl peptidase 1	-0.504722	2.3544e-21	3.80807e-20
ENSG00000183160	TMEM119	protein_coding	transmembrane protein 119	-1.17167	2.39066e-21	3.86379e-20
ENSG00000165868	HSPA12A	protein_coding	heat shock protein family A (Hsp70) member 12A	-1.08548	2.39768e-21	3.87219e-20
ENSG00000184743	ATL3	protein_coding	atlastin GTPase 3	-0.538137	2.4316e-21	3.924e-20
ENSG00000170145	SIK2	protein_coding	salt inducible kinase 2	1.04106	2.54716e-21	4.10555e-20
ENSG00000085741	WNT11	protein_coding	Wnt family member 11	-2.10562	2.54794e-21	4.10555e-20
ENSG00000075790	BCAP29	protein_coding	B cell receptor associated protein 29	-0.486964	2.65826e-21	4.28008e-20
ENSG00000147324	MFHAS1	protein_coding	malignant fibrous histiocytoma amplified sequence 1	-0.669038	2.70305e-21	4.34891e-20
ENSG00000229183	PGA4	protein_coding	pepsinogen A4	5.1449	2.82518e-21	4.54199e-20
ENSG00000185792	NLRP9	protein_coding	NLR family pyrin domain containing 9	1.48598	2.93219e-21	4.71048e-20
ENSG00000106772	PRUNE2	protein_coding	prune homolog 2 with BCH domain	-2.26921	3.09073e-21	4.96144e-20
ENSG00000237330	RNF223	protein_coding	ring finger protein 223	1.70662	3.16674e-21	5.07963e-20
ENSG00000135914	HTR2B	protein_coding	5-hydroxytryptamine receptor 2B	-2.13407	3.18383e-21	5.10322e-20
ENSG00000183023	SLC8A1	protein_coding	solute carrier family 8 member A1	-1.05076	3.27789e-21	5.25003e-20
ENSG00000164591	MYOZ3	protein_coding	myozenin 3	-1.79469	3.32212e-21	5.31688e-20
ENSG00000079215	SLC1A3	protein_coding	solute carrier family 1 member 3	-1.54375	3.33394e-21	5.33181e-20
ENSG00000169504	CLIC4	protein_coding	chloride intracellular channel 4	-0.893654	3.34783e-21	5.35001e-20
ENSG00000243955	GSTA1	protein_coding	glutathione S-transferase alpha 1	2.37363	3.44484e-21	5.50091e-20
ENSG00000137628	DDX60	protein_coding	DExD/H-box helicase 60	1.40059	3.71467e-21	5.92738e-20
ENSG00000173040	EVC2	protein_coding	EvC ciliary complex subunit 2	-1.00445	3.8231e-21	6.09583e-20
ENSG00000131016	AKAP12	protein_coding	A-kinase anchoring protein 12	-1.38254	3.85515e-21	6.14234e-20
ENSG00000114902	SPCS1	protein_coding	signal peptidase complex subunit 1	0.577887	3.87072e-21	6.16255e-20
ENSG00000165533	TTC8	protein_coding	tetratricopeptide repeat domain 8	-0.543185	3.8775e-21	6.16874e-20
ENSG00000150556	LYPD6B	protein_coding	LY6/PLAUR domain containing 6B	2.10626	3.93845e-21	6.26106e-20
ENSG00000131069	ACSS2	protein_coding	acyl-CoA synthetase short chain family member 2	0.922883	3.96336e-21	6.29596e-20
ENSG00000064652	SNX24	protein_coding	sorting nexin 24	0.754003	3.97316e-21	6.30684e-20
ENSG00000099260	PALMD	protein_coding	palmdelphin	-1.06667	4.04301e-21	6.41159e-20
ENSG00000183963	SMTN	protein_coding	smoothelin	-1.87013	4.04516e-21	6.41159e-20
ENSG00000083444	PLOD1	protein_coding	procollagen-lysine,2-oxoglutarate 5-dioxygenase 1	-0.624828	4.06613e-21	6.44005e-20
ENSG00000112096	SOD2	protein_coding	superoxide dismutase 2	-1.21337	4.13198e-21	6.5395e-20
ENSG00000131828	PDHA1	protein_coding	pyruvate dehydrogenase E1 subunit alpha 1	0.808226	4.17988e-21	6.6104e-20
ENSG00000157851	DPYSL5	protein_coding	dihydropyrimidinase like 5	-4.15758	4.19427e-21	6.62825e-20
ENSG00000133083	DCLK1	protein_coding	doublecortin like kinase 1	-1.59692	4.20714e-21	6.64367e-20
ENSG00000073578	SDHA	protein_coding	succinate dehydrogenase complex flavoprotein subunit A	0.683452	4.3411e-21	6.85015e-20
ENSG00000182858	ALG12	protein_coding	ALG12 alpha-1,6-mannosyltransferase	0.428145	4.48251e-21	7.06806e-20
ENSG00000162545	CAMK2N1	protein_coding	calcium/calmodulin dependent protein kinase II inhibitor 1	-1.4719	4.51608e-21	7.11574e-20
ENSG00000008118	CAMK1G	protein_coding	calcium/calmodulin dependent protein kinase IG	-2.03158	4.61913e-21	7.27275e-20
ENSG00000111666	CHPT1	protein_coding	choline phosphotransferase 1	0.647978	4.75678e-21	7.48396e-20
ENSG00000159423	ALDH4A1	protein_coding	aldehyde dehydrogenase 4 family member A1	1.22706	4.86451e-21	7.64781e-20
ENSG00000164761	TNFRSF11B	protein_coding	TNF receptor superfamily member 11b	-2.48781	4.88395e-21	7.67273e-20
ENSG00000006468	ETV1	protein_coding	ETS variant transcription factor 1	-1.06808	4.8999e-21	7.69213e-20
ENSG00000058063	ATP11B	protein_coding	ATPase phospholipid transporting 11B (putative)	0.747422	5.27978e-21	8.2824e-20
ENSG00000157766	ACAN	protein_coding	aggrecan	-2.48724	5.56544e-21	8.72409e-20
ENSG00000133943	DGLUCY	protein_coding	D-glutamate cyclase	0.79779	5.5997e-21	8.77136e-20
ENSG00000158552	ZFAND2B	protein_coding	zinc finger AN1-type containing 2B	0.528962	5.60918e-21	8.77977e-20
ENSG00000184454	NCMAP	protein_coding	non-compact myelin associated protein	1.98522	5.64069e-21	8.82263e-20
ENSG00000178802	MPI	protein_coding	mannose phosphate isomerase	0.53906	5.7885e-21	9.04717e-20
ENSG00000169554	ZEB2	protein_coding	zinc finger E-box binding homeobox 2	-0.849171	5.87885e-21	9.18168e-20
ENSG00000107796	ACTA2	protein_coding	actin alpha 2, smooth muscle	-1.62963	5.99676e-21	9.35898e-20
ENSG00000079805	DNM2	protein_coding	dynamin 2	0.584879	6.23283e-21	9.72029e-20
ENSG00000141127	PRPSAP2	protein_coding	phosphoribosyl pyrophosphate synthetase associated protein 2	0.429491	6.27675e-21	9.78165e-20
ENSG00000138795	LEF1	protein_coding	lymphoid enhancer binding factor 1	-1.25769	6.28627e-21	9.78934e-20
ENSG00000120437	ACAT2	protein_coding	acetyl-CoA acetyltransferase 2	0.8598	6.58698e-21	1.02501e-19
ENSG00000164542	KIAA0895	protein_coding	KIAA0895	1.66318	6.66728e-21	1.03676e-19
ENSG00000127125	PPCS	protein_coding	phosphopantothenoylcysteine synthetase	0.470944	6.76332e-21	1.05092e-19
ENSG00000124939	SCGB2A1	protein_coding	secretoglobin family 2A member 1	2.84087	6.83377e-21	1.0611e-19
ENSG00000100228	RAB36	protein_coding	RAB36, member RAS oncogene family	-0.972397	6.85647e-21	1.06385e-19
ENSG00000158156	XKR8	protein_coding	XK related 8	0.57069	6.89611e-21	1.06922e-19
ENSG00000024422	EHD2	protein_coding	EH domain containing 2	-1.04211	7.16047e-21	1.1094e-19
ENSG00000186684	CYP27C1	protein_coding	cytochrome P450 family 27 subfamily C member 1	-1.60523	7.29797e-21	1.12989e-19
ENSG00000203747	FCGR3A	protein_coding	Fc fragment of IgG receptor IIIa	-1.6505	7.46208e-21	1.15446e-19
ENSG00000152766	ANKRD22	protein_coding	ankyrin repeat domain 22	1.34628	7.55407e-21	1.16785e-19
ENSG00000102057	KCND1	protein_coding	potassium voltage-gated channel subfamily D member 1	-0.882646	7.7214e-21	1.19285e-19
ENSG00000179300	RTL3	protein_coding	retrotransposon Gag like 3	-3.93278	7.97144e-21	1.23059e-19
ENSG00000167178	ISLR2	protein_coding	immunoglobulin superfamily containing leucine rich repeat 2	-1.34297	7.9998e-21	1.23407e-19
ENSG00000115008	IL1A	protein_coding	interleukin 1 alpha	-3.2513	8.11569e-21	1.25105e-19
ENSG00000100234	TIMP3	protein_coding	TIMP metallopeptidase inhibitor 3	-1.19487	8.21986e-21	1.26619e-19
ENSG00000108179	PPIF	protein_coding	peptidylprolyl isomerase F	0.741829	8.35803e-21	1.28655e-19
ENSG00000158560	DYNC1I1	protein_coding	dynein cytoplasmic 1 intermediate chain 1	-1.86676	8.41245e-21	1.29399e-19
ENSG00000154229	PRKCA	protein_coding	protein kinase C alpha	-0.795219	8.45692e-21	1.29989e-19
ENSG00000008277	ADAM22	protein_coding	ADAM metallopeptidase domain 22	-1.22781	8.47999e-21	1.30244e-19
ENSG00000027644	INSRR	protein_coding	insulin receptor related receptor	3.20736	8.48569e-21	1.30244e-19
ENSG00000138650	PCDH10	protein_coding	protocadherin 10	-3.32371	8.56656e-21	1.31331e-19
ENSG00000160439	RDH13	protein_coding	retinol dehydrogenase 13	0.676459	8.56882e-21	1.31331e-19
ENSG00000172005	MAL	protein_coding	mal, T cell differentiation protein	2.3832	9.02824e-21	1.38273e-19
ENSG00000115648	MLPH	protein_coding	melanophilin	1.40601	9.22354e-21	1.41163e-19
ENSG00000148935	GAS2	protein_coding	growth arrest specific 2	1.45701	9.5363e-21	1.45845e-19
ENSG00000121879	PIK3CA	protein_coding	phosphatidylinositol-4,5-bisphosphate 3-kinase catalytic subunit alpha	-0.473219	9.58174e-21	1.46435e-19
ENSG00000132563	REEP2	protein_coding	receptor accessory protein 2	-1.90979	9.77456e-21	1.49275e-19
ENSG00000183696	UPP1	protein_coding	uridine phosphorylase 1	-1.03074	1.02479e-20	1.56392e-19
ENSG00000089472	HEPH	protein_coding	hephaestin	-1.91055	1.07875e-20	1.64509e-19
ENSG00000138615	CILP	protein_coding	cartilage intermediate layer protein	-2.13114	1.10945e-20	1.6907e-19
ENSG00000133985	TTC9	protein_coding	tetratricopeptide repeat domain 9	1.04092	1.16428e-20	1.77299e-19
ENSG00000176422	SPRYD4	protein_coding	SPRY domain containing 4	0.546967	1.16535e-20	1.77335e-19
ENSG00000148288	GBGT1	protein_coding	globoside alpha-1,3-N-acetylgalactosaminyltransferase 1 (FORS blood group)	1.56702	1.16891e-20	1.7775e-19
ENSG00000110799	VWF	protein_coding	von Willebrand factor	-1.09734	1.24097e-20	1.88574e-19
ENSG00000134369	NAV1	protein_coding	neuron navigator 1	-0.745916	1.30878e-20	1.98737e-19
ENSG00000133687	TMTC1	protein_coding	transmembrane O-mannosyltransferase targeting cadherins 1	-1.2238	1.34978e-20	2.04818e-19
ENSG00000151093	OXSM	protein_coding	3-oxoacyl-ACP synthase, mitochondrial	0.594297	1.36363e-20	2.06772e-19
ENSG00000143303	RRNAD1	protein_coding	ribosomal RNA adenine dimethylase domain containing 1	0.505285	1.4917e-20	2.26032e-19
ENSG00000171867	PRNP	protein_coding	prion protein	-0.948168	1.49491e-20	2.26357e-19
ENSG00000196628	TCF4	protein_coding	transcription factor 4	-0.817187	1.54985e-20	2.3451e-19
ENSG00000198203	SULT1C2	protein_coding	sulfotransferase family 1C member 2	1.95157	1.55491e-20	2.35108e-19
ENSG00000143452	HORMAD1	protein_coding	HORMA domain containing 1	-3.81128	1.56534e-20	2.36519e-19
ENSG00000128040	SPINK2	protein_coding	serine peptidase inhibitor Kazal type 2	2.72348	1.60258e-20	2.41974e-19
ENSG00000175634	RPS6KB2	protein_coding	ribosomal protein S6 kinase B2	0.477721	1.66311e-20	2.50936e-19
ENSG00000145681	HAPLN1	protein_coding	hyaluronan and proteoglycan link protein 1	2.24	1.66562e-20	2.51137e-19
ENSG00000058404	CAMK2B	protein_coding	calcium/calmodulin dependent protein kinase II beta	2.038	1.69727e-20	2.55729e-19
ENSG00000170525	PFKFB3	protein_coding	6-phosphofructo-2-kinase/fructose-2,6-biphosphatase 3	-0.947951	1.75426e-20	2.64129e-19
ENSG00000213694	S1PR3	protein_coding	sphingosine-1-phosphate receptor 3	-1.24493	1.80976e-20	2.72293e-19
ENSG00000181031	RPH3AL	protein_coding	rabphilin 3A like (without C2 domains)	0.81141	1.81983e-20	2.73616e-19
ENSG00000107882	SUFU	protein_coding	SUFU negative regulator of hedgehog signaling	-0.439163	1.90569e-20	2.86323e-19
ENSG00000139370	SLC15A4	protein_coding	solute carrier family 15 member 4	-0.405875	1.90933e-20	2.86668e-19
ENSG00000203697	CAPN8	protein_coding	calpain 8	1.72154	2.01442e-20	3.02233e-19
ENSG00000129071	MBD4	protein_coding	methyl-CpG binding domain 4, DNA glycosylase	0.420891	2.02367e-20	3.03408e-19
ENSG00000131143	COX4I1	protein_coding	cytochrome c oxidase subunit 4I1	0.762523	2.03678e-20	3.0516e-19
ENSG00000180089	TMEM86B	protein_coding	transmembrane protein 86B	0.902273	2.05698e-20	3.0797e-19
ENSG00000126767	ELK1	protein_coding	ETS transcription factor ELK1	-0.555077	2.06401e-20	3.08806e-19
ENSG00000085514	PILRA	protein_coding	paired immunoglobin like type 2 receptor alpha	-1.20861	2.1021e-20	3.14284e-19
ENSG00000123095	BHLHE41	protein_coding	basic helix-loop-helix family member e41	-1.10844	2.11558e-20	3.16079e-19
ENSG00000139974	SLC38A6	protein_coding	solute carrier family 38 member 6	-0.646825	2.12097e-20	3.16663e-19
ENSG00000198945	L3MBTL3	protein_coding	L3MBTL histone methyl-lysine binding protein 3	-0.648836	2.17888e-20	3.25081e-19
ENSG00000170044	ZPLD1	protein_coding	zona pellucida like domain containing 1	-4.00806	2.18339e-20	3.25527e-19
ENSG00000130005	GAMT	protein_coding	guanidinoacetate N-methyltransferase	1.6898	2.21525e-20	3.30047e-19
ENSG00000038210	PI4K2B	protein_coding	phosphatidylinositol 4-kinase type 2 beta	0.624419	2.24403e-20	3.34101e-19
ENSG00000132854	KANK4	protein_coding	KN motif and ankyrin repeat domains 4	2.25757	2.32041e-20	3.45232e-19
ENSG00000113749	HRH2	protein_coding	histamine receptor H2	2.13183	2.32672e-20	3.45929e-19
ENSG00000010310	GIPR	protein_coding	gastric inhibitory polypeptide receptor	1.67484	2.5047e-20	3.72131e-19
ENSG00000060971	ACAA1	protein_coding	acetyl-CoA acyltransferase 1	0.559932	2.57232e-20	3.81648e-19
ENSG00000110237	ARHGEF17	protein_coding	Rho guanine nucleotide exchange factor 17	-0.951554	2.60114e-20	3.85263e-19
ENSG00000162999	DUSP19	protein_coding	dual specificity phosphatase 19	1.61681	2.6021e-20	3.85263e-19
ENSG00000179776	CDH5	protein_coding	cadherin 5	-0.916116	2.64757e-20	3.91722e-19
ENSG00000137171	KLC4	protein_coding	kinesin light chain 4	0.756616	2.68969e-20	3.97679e-19
ENSG00000164983	TMEM65	protein_coding	transmembrane protein 65	-0.664415	2.70769e-20	4.00064e-19
ENSG00000187942	LDLRAD2	protein_coding	low density lipoprotein receptor class A domain containing 2	-1.03456	2.74961e-20	4.05976e-19
ENSG00000167775	CD320	protein_coding	CD320 molecule	0.898988	2.75397e-20	4.06339e-19
ENSG00000154134	ROBO3	protein_coding	roundabout guidance receptor 3	-1.06601	2.77008e-20	4.08433e-19
ENSG00000166828	SCNN1G	protein_coding	sodium channel epithelial 1 subunit gamma	3.79883	2.81109e-20	4.14194e-19
ENSG00000116701	NCF2	protein_coding	neutrophil cytosolic factor 2	-1.25384	2.83246e-20	4.17056e-19
ENSG00000115504	EHBP1	protein_coding	EH domain binding protein 1	-0.752633	2.86514e-20	4.21577e-19
ENSG00000122877	EGR2	protein_coding	early growth response 2	-1.55905	3.02373e-20	4.44604e-19
ENSG00000233608	TWIST2	protein_coding	twist family bHLH transcription factor 2	-1.52972	3.04045e-20	4.46756e-19
ENSG00000215218	UBE2QL1	protein_coding	ubiquitin conjugating enzyme E2 Q family like 1	1.97337	3.11602e-20	4.57545e-19
ENSG00000197702	PARVA	protein_coding	parvin alpha	-0.845525	3.31187e-20	4.85969e-19
ENSG00000111275	ALDH2	protein_coding	aldehyde dehydrogenase 2 family member	0.805523	3.43087e-20	5.03084e-19
ENSG00000184194	GPR173	protein_coding	G protein-coupled receptor 173	-1.07418	3.50988e-20	5.14316e-19
ENSG00000183196	CHST6	protein_coding	carbohydrate sulfotransferase 6	-2.71331	3.52991e-20	5.16897e-19
ENSG00000134013	LOXL2	protein_coding	lysyl oxidase like 2	-1.21741	3.57289e-20	5.22833e-19
ENSG00000168610	STAT3	protein_coding	signal transducer and activator of transcription 3	-0.518019	3.60247e-20	5.268e-19
ENSG00000148396	SEC16A	protein_coding	SEC16 homolog A, endoplasmic reticulum export factor	0.543025	3.64233e-20	5.32264e-19
ENSG00000139865	TTC6	protein_coding	tetratricopeptide repeat domain 6	1.96121	3.65081e-20	5.33139e-19
ENSG00000104213	PDGFRL	protein_coding	platelet derived growth factor receptor like	-1.1229	3.9861e-20	5.81703e-19
ENSG00000115594	IL1R1	protein_coding	interleukin 1 receptor type 1	-0.824624	3.98979e-20	5.81844e-19
ENSG00000115107	STEAP3	protein_coding	STEAP3 metalloreductase	1.05493	4.05448e-20	5.90874e-19
ENSG00000177374	HIC1	protein_coding	HIC ZBTB transcriptional repressor 1	-0.99027	4.1662e-20	6.06741e-19
ENSG00000169105	CHST14	protein_coding	carbohydrate sulfotransferase 14	-0.53781	4.17495e-20	6.07602e-19
ENSG00000145391	SETD7	protein_coding	SET domain containing 7, histone lysine methyltransferase	-0.738847	4.33867e-20	6.30998e-19
ENSG00000160961	ZNF333	protein_coding	zinc finger protein 333	-0.52795	4.37839e-20	6.35909e-19
ENSG00000276023	DUSP14	protein_coding	dual specificity phosphatase 14	-1.00824	4.38648e-20	6.36617e-19
ENSG00000123700	KCNJ2	protein_coding	potassium inwardly rectifying channel subfamily J member 2	-1.22541	4.38923e-20	6.36617e-19
ENSG00000185972	CCIN	protein_coding	calicin	-2.12507	4.52659e-20	6.56094e-19
ENSG00000184515	BEX5	protein_coding	brain expressed X-linked 5	1.51096	4.58931e-20	6.64735e-19
ENSG00000154783	FGD5	protein_coding	FYVE, RhoGEF and PH domain containing 5	-0.774169	4.63358e-20	6.70691e-19
ENSG00000111696	NT5DC3	protein_coding	5'-nucleotidase domain containing 3	-1.17784	4.74581e-20	6.8647e-19
ENSG00000010404	IDS	protein_coding	iduronate 2-sulfatase	-0.617907	4.7623e-20	6.88389e-19
ENSG00000185532	PRKG1	protein_coding	protein kinase cGMP-dependent 1	-1.00578	4.80007e-20	6.93379e-19
ENSG00000215853	RPTN	protein_coding	repetin	3.72542	4.80512e-20	6.9364e-19
ENSG00000151364	KCTD14	protein_coding	potassium channel tetramerization domain containing 14	1.312	4.86139e-20	7.01288e-19
ENSG00000268043	NBPF12	protein_coding	NBPF member 12	1.57943	5.19432e-20	7.48809e-19
ENSG00000158555	GDPD5	protein_coding	glycerophosphodiester phosphodiesterase domain containing 5	-1.03944	5.28232e-20	7.60468e-19
ENSG00000170293	CMTM8	protein_coding	CKLF like MARVEL transmembrane domain containing 8	0.933759	5.49326e-20	7.90304e-19
ENSG00000010932	FMO1	protein_coding	flavin containing dimethylaniline monoxygenase 1	-2.1336	5.72337e-20	8.22855e-19
ENSG00000205517	RGL3	protein_coding	ral guanine nucleotide dissociation stimulator like 3	1.78854	5.84286e-20	8.39469e-19
ENSG00000185670	ZBTB3	protein_coding	zinc finger and BTB domain containing 3	0.705983	5.90138e-20	8.47306e-19
ENSG00000165152	PGAP4	protein_coding	post-GPI attachment to proteins GalNAc transferase 4	0.870792	6.31707e-20	9.06381e-19
ENSG00000115590	IL1R2	protein_coding	interleukin 1 receptor type 2	1.92985	6.4104e-20	9.19155e-19
ENSG00000145703	IQGAP2	protein_coding	IQ motif containing GTPase activating protein 2	0.982939	6.43263e-20	9.21722e-19
ENSG00000178033	CALHM5	protein_coding	calcium homeostasis modulator family member 5	-1.35912	6.49976e-20	9.30717e-19
ENSG00000198598	MMP17	protein_coding	matrix metallopeptidase 17	-1.26681	6.68487e-20	9.55942e-19
ENSG00000198612	COPS8	protein_coding	COP9 signalosome subunit 8	-0.474186	6.73113e-20	9.61912e-19
ENSG00000101198	NKAIN4	protein_coding	sodium/potassium transporting ATPase interacting 4	-3.25104	6.82146e-20	9.74168e-19
ENSG00000142303	ADAMTS10	protein_coding	ADAM metallopeptidase with thrombospondin type 1 motif 10	-1.08985	7.36081e-20	1.05049e-18
ENSG00000129295	LRRC6	protein_coding	leucine rich repeat containing 6	-1.30245	7.40899e-20	1.05666e-18
ENSG00000125734	GPR108	protein_coding	G protein-coupled receptor 108	0.412104	7.44667e-20	1.06132e-18
ENSG00000117143	UAP1	protein_coding	UDP-N-acetylglucosamine pyrophosphorylase 1	0.563751	7.45999e-20	1.06251e-18
ENSG00000213626	LBH	protein_coding	LBH regulator of WNT signaling pathway	-0.887269	7.51065e-20	1.06902e-18
ENSG00000141642	ELAC1	protein_coding	elaC ribonuclease Z 1	0.487549	7.62797e-20	1.08499e-18
ENSG00000156113	KCNMA1	protein_coding	potassium calcium-activated channel subfamily M alpha 1	-2.03879	7.74764e-20	1.10128e-18
ENSG00000095380	NANS	protein_coding	N-acetylneuraminate synthase	0.756722	7.80241e-20	1.10833e-18
ENSG00000088992	TESC	protein_coding	tescalcin	1.60264	7.82294e-20	1.1105e-18
ENSG00000105398	SULT2A1	protein_coding	sulfotransferase family 2A member 1	4.2124	7.88098e-20	1.118e-18
ENSG00000167740	CYB5D2	protein_coding	cytochrome b5 domain containing 2	0.697729	8.18979e-20	1.16104e-18
ENSG00000100644	HIF1A	protein_coding	hypoxia inducible factor 1 subunit alpha	-0.783979	8.35089e-20	1.18309e-18
ENSG00000179934	CCR8	protein_coding	C-C motif chemokine receptor 8	-2.37956	8.36815e-20	1.18475e-18
ENSG00000214960	CRPPA	protein_coding	CDP-L-ribitol pyrophosphorylase A	1.25773	8.84392e-20	1.25128e-18
ENSG00000249751	ECSCR	protein_coding	endothelial cell surface expressed chemotaxis and apoptosis regulator	-1.02954	8.98002e-20	1.26969e-18
ENSG00000188026	RILPL1	protein_coding	Rab interacting lysosomal protein like 1	-0.8917	9.0898e-20	1.28436e-18
ENSG00000103353	UBFD1	protein_coding	ubiquitin family domain containing 1	-0.421425	9.19998e-20	1.29907e-18
ENSG00000033170	FUT8	protein_coding	fucosyltransferase 8	0.686777	9.31137e-20	1.31393e-18
ENSG00000108242	CYP2C18	protein_coding	cytochrome P450 family 2 subfamily C member 18	1.86427	9.5131e-20	1.34151e-18
ENSG00000133392	MYH11	protein_coding	myosin heavy chain 11	-2.63405	1.00002e-19	1.40927e-18
ENSG00000135094	SDS	protein_coding	serine dehydratase	-2.36234	1.00502e-19	1.41538e-18
ENSG00000137462	TLR2	protein_coding	toll like receptor 2	-0.987811	1.03392e-19	1.45512e-18
ENSG00000184517	ZFP1	protein_coding	ZFP1 zinc finger protein	-0.501893	1.03613e-19	1.45726e-18
ENSG00000097033	SH3GLB1	protein_coding	SH3 domain containing GRB2 like, endophilin B1	-0.390932	1.0594e-19	1.48902e-18
ENSG00000138796	HADH	protein_coding	hydroxyacyl-CoA dehydrogenase	0.774008	1.07909e-19	1.5157e-18
ENSG00000119411	BSPRY	protein_coding	B-box and SPRY domain containing	1.1003	1.08456e-19	1.52237e-18
ENSG00000171872	KLF17	protein_coding	Kruppel like factor 17	-2.40134	1.10142e-19	1.5443e-18
ENSG00000130822	PNCK	protein_coding	pregnancy up-regulated nonubiquitous CaM kinase	-3.35963	1.10162e-19	1.5443e-18
ENSG00000186666	BCDIN3D	protein_coding	BCDIN3 domain containing RNA methyltransferase	0.441862	1.11759e-19	1.56566e-18
ENSG00000186377	CYP4X1	protein_coding	cytochrome P450 family 4 subfamily X member 1	1.75464	1.14638e-19	1.60494e-18
ENSG00000108797	CNTNAP1	protein_coding	contactin associated protein 1	-0.990624	1.16959e-19	1.63635e-18
ENSG00000148341	SH3GLB2	protein_coding	SH3 domain containing GRB2 like, endophilin B2	0.629039	1.20674e-19	1.68723e-18
ENSG00000165983	PTER	protein_coding	phosphotriesterase related	0.770611	1.24234e-19	1.73585e-18
ENSG00000086300	SNX10	protein_coding	sorting nexin 10	-1.29835	1.26605e-19	1.76783e-18
ENSG00000078061	ARAF	protein_coding	A-Raf proto-oncogene, serine/threonine kinase	0.474766	1.29036e-19	1.80061e-18
ENSG00000039319	ZFYVE16	protein_coding	zinc finger FYVE-type containing 16	-0.481585	1.31066e-19	1.82773e-18
ENSG00000134323	MYCN	protein_coding	MYCN proto-oncogene, bHLH transcription factor	1.30793	1.32712e-19	1.84948e-18
ENSG00000099992	TBC1D10A	protein_coding	TBC1 domain family member 10A	0.501992	1.36418e-19	1.89988e-18
ENSG00000131781	FMO5	protein_coding	flavin containing dimethylaniline monoxygenase 5	1.3724	1.37519e-19	1.91397e-18
ENSG00000064218	DMRT3	protein_coding	doublesex and mab-3 related transcription factor 3	-4.88616	1.38523e-19	1.92669e-18
ENSG00000102893	PHKB	protein_coding	phosphorylase kinase regulatory subunit beta	0.468912	1.39488e-19	1.93885e-18
ENSG00000215182	MUC5AC	protein_coding	mucin 5AC, oligomeric mucus/gel-forming	2.90682	1.39856e-19	1.94269e-18
ENSG00000108468	CBX1	protein_coding	chromobox 1	-0.533509	1.40149e-19	1.94551e-18
ENSG00000188112	C6orf132	protein_coding	chromosome 6 open reading frame 132	1.09041	1.41121e-19	1.95773e-18
ENSG00000186792	HYAL3	protein_coding	hyaluronidase 3	0.813778	1.45258e-19	2.01381e-18
ENSG00000182054	IDH2	protein_coding	isocitrate dehydrogenase (NADP(+)) 2	1.33774	1.46623e-19	2.03141e-18
ENSG00000167772	ANGPTL4	protein_coding	angiopoietin like 4	-1.84351	1.47044e-19	2.03592e-18
ENSG00000196188	CTSE	protein_coding	cathepsin E	1.8821	1.50093e-19	2.07679e-18
ENSG00000187486	KCNJ11	protein_coding	potassium inwardly rectifying channel subfamily J member 11	1.70298	1.51114e-19	2.08956e-18
ENSG00000164741	DLC1	protein_coding	DLC1 Rho GTPase activating protein	-1.04284	1.5313e-19	2.11607e-18
ENSG00000140497	SCAMP2	protein_coding	secretory carrier membrane protein 2	0.568584	1.54253e-19	2.1302e-18
ENSG00000142224	IL19	protein_coding	interleukin 19	3.593	1.5929e-19	2.19834e-18
ENSG00000113361	CDH6	protein_coding	cadherin 6	-1.08782	1.60996e-19	2.22045e-18
ENSG00000095066	HOOK2	protein_coding	hook microtubule tethering protein 2	0.606393	1.63095e-19	2.24796e-18
ENSG00000149596	JPH2	protein_coding	junctophilin 2	-2.21114	1.65781e-19	2.2835e-18
ENSG00000134443	GRP	protein_coding	gastrin releasing peptide	-4.56291	1.66306e-19	2.28925e-18
ENSG00000180316	PNPLA1	protein_coding	patatin like phospholipase domain containing 1	2.83746	1.68397e-19	2.31654e-18
ENSG00000136826	KLF4	protein_coding	Kruppel like factor 4	1.16556	1.71306e-19	2.35491e-18
ENSG00000108244	KRT23	protein_coding	keratin 23	-3.0083	1.71406e-19	2.35491e-18
ENSG00000182636	NDN	protein_coding	necdin, MAGE family member	-1.02114	1.73577e-19	2.3832e-18
ENSG00000198417	MT1F	protein_coding	metallothionein 1F	1.9482	1.76858e-19	2.42669e-18
ENSG00000107554	DNMBP	protein_coding	dynamin binding protein	0.65321	1.77048e-19	2.42773e-18
ENSG00000110852	CLEC2B	protein_coding	C-type lectin domain family 2 member B	-0.770666	1.79987e-19	2.46486e-18
ENSG00000137207	YIPF3	protein_coding	Yip1 domain family member 3	0.439957	1.8357e-19	2.51232e-18
ENSG00000134955	SLC37A2	protein_coding	solute carrier family 37 member 2	-1.26022	1.83884e-19	2.51501e-18
ENSG00000174175	SELP	protein_coding	selectin P	-1.38245	1.84728e-19	2.52493e-18
ENSG00000198721	ECI2	protein_coding	enoyl-CoA delta isomerase 2	1.19229	1.86352e-19	2.5455e-18
ENSG00000173239	LIPM	protein_coding	lipase family member M	1.51038	1.8818e-19	2.56883e-18
ENSG00000171503	ETFDH	protein_coding	electron transfer flavoprotein dehydrogenase	0.619339	1.88892e-19	2.5769e-18
ENSG00000120278	PLEKHG1	protein_coding	pleckstrin homology and RhoGEF domain containing G1	-0.923399	1.89549e-19	2.58421e-18
ENSG00000103184	SEC14L5	protein_coding	SEC14 like lipid binding 5	1.99955	1.93481e-19	2.63613e-18
ENSG00000137726	FXYD6	protein_coding	FXYD domain containing ion transport regulator 6	-1.44557	1.94494e-19	2.64824e-18
ENSG00000035403	VCL	protein_coding	vinculin	-0.949351	1.96398e-19	2.67246e-18
ENSG00000188039	NWD1	protein_coding	NACHT and WD repeat domain containing 1	2.313	1.9796e-19	2.69114e-18
ENSG00000175084	DES	protein_coding	desmin	-3.02577	1.98023e-19	2.69114e-18
ENSG00000183508	TENT5C	protein_coding	terminal nucleotidyltransferase 5C	1.42138	2.00044e-19	2.71688e-18
ENSG00000168734	PKIG	protein_coding	cAMP-dependent protein kinase inhibitor gamma	-0.958807	2.05628e-19	2.79094e-18
ENSG00000165379	LRFN5	protein_coding	leucine rich repeat and fibronectin type III domain containing 5	-1.41077	2.07673e-19	2.81692e-18
ENSG00000101844	ATG4A	protein_coding	autophagy related 4A cysteine peptidase	0.6155	2.0873e-19	2.82945e-18
ENSG00000166886	NAB2	protein_coding	NGFI-A binding protein 2	-0.787826	2.14141e-19	2.90096e-18
ENSG00000068366	ACSL4	protein_coding	acyl-CoA synthetase long chain family member 4	-0.695619	2.20296e-19	2.98244e-18
ENSG00000133313	CNDP2	protein_coding	carnosine dipeptidase 2	0.659803	2.2505e-19	3.04488e-18
ENSG00000177669	MBOAT4	protein_coding	membrane bound O-acyltransferase domain containing 4	2.04893	2.27797e-19	3.0801e-18
ENSG00000108187	PBLD	protein_coding	phenazine biosynthesis like protein domain containing	1.3626	2.31987e-19	3.13477e-18
ENSG00000105855	ITGB8	protein_coding	integrin subunit beta 8	-1.24888	2.39184e-19	3.22997e-18
ENSG00000168065	SLC22A11	protein_coding	solute carrier family 22 member 11	-3.71702	2.39631e-19	3.23396e-18
ENSG00000161642	ZNF385A	protein_coding	zinc finger protein 385A	-0.78893	2.42953e-19	3.27672e-18
ENSG00000112812	PRSS16	protein_coding	serine protease 16	1.19238	2.63312e-19	3.54906e-18
ENSG00000167535	CACNB3	protein_coding	calcium voltage-gated channel auxiliary subunit beta 3	-0.802249	2.639e-19	3.55474e-18
ENSG00000076826	CAMSAP3	protein_coding	calmodulin regulated spectrin associated protein family member 3	1.05147	2.64952e-19	3.56666e-18
ENSG00000130224	LRCH2	protein_coding	leucine rich repeats and calponin homology domain containing 2	-1.08665	2.66877e-19	3.59031e-18
ENSG00000175707	KDF1	protein_coding	keratinocyte differentiation factor 1	1.03202	2.67208e-19	3.5925e-18
ENSG00000131080	EDA2R	protein_coding	ectodysplasin A2 receptor	-1.39785	2.68155e-19	3.60297e-18
ENSG00000185624	P4HB	protein_coding	prolyl 4-hydroxylase subunit beta	0.648663	2.83236e-19	3.80319e-18
ENSG00000140557	ST8SIA2	protein_coding	ST8 alpha-N-acetyl-neuraminide alpha-2,8-sialyltransferase 2	-2.69428	2.91905e-19	3.91468e-18
ENSG00000113161	HMGCR	protein_coding	3-hydroxy-3-methylglutaryl-CoA reductase	0.759929	3.03801e-19	4.07166e-18
ENSG00000172164	SNTB1	protein_coding	syntrophin beta 1	1.20143	3.0457e-19	4.07941e-18
ENSG00000213190	MLLT11	protein_coding	MLLT11 transcription factor 7 cofactor	-1.0195	3.06688e-19	4.1052e-18
ENSG00000175879	HOXD8	protein_coding	homeobox D8	-0.928213	3.08278e-19	4.12389e-18
ENSG00000169026	SLC49A3	protein_coding	solute carrier family 49 member 3	0.941463	3.1048e-19	4.15075e-18
ENSG00000081923	ATP8B1	protein_coding	ATPase phospholipid transporting 8B1	0.932927	3.13573e-19	4.18948e-18
ENSG00000079308	TNS1	protein_coding	tensin 1	-1.57611	3.15752e-19	4.21595e-18
ENSG00000102302	FGD1	protein_coding	FYVE, RhoGEF and PH domain containing 1	-0.821512	3.25312e-19	4.34089e-18
ENSG00000113916	BCL6	protein_coding	BCL6 transcription repressor	-1.00346	3.35101e-19	4.46592e-18
ENSG00000128203	ASPHD2	protein_coding	aspartate beta-hydroxylase domain containing 2	1.09627	3.36609e-19	4.48322e-18
ENSG00000124701	APOBEC2	protein_coding	apolipoprotein B mRNA editing enzyme catalytic subunit 2	2.84307	3.42876e-19	4.56385e-18
ENSG00000090924	PLEKHG2	protein_coding	pleckstrin homology and RhoGEF domain containing G2	-0.838405	3.49455e-19	4.64852e-18
ENSG00000112796	ENPP5	protein_coding	ectonucleotide pyrophosphatase/phosphodiesterase family member 5	1.77307	3.55875e-19	4.73097e-18
ENSG00000081479	LRP2	protein_coding	LDL receptor related protein 2	3.18548	3.57489e-19	4.74946e-18
ENSG00000163347	CLDN1	protein_coding	claudin 1	-2.53001	3.70056e-19	4.91337e-18
ENSG00000186815	TPCN1	protein_coding	two pore segment channel 1	-0.584926	3.70964e-19	4.92237e-18
ENSG00000147041	SYTL5	protein_coding	synaptotagmin like 5	2.1193	3.71615e-19	4.92793e-18
ENSG00000128573	FOXP2	protein_coding	forkhead box P2	-1.69955	3.75002e-19	4.96977e-18
ENSG00000127920	GNG11	protein_coding	G protein subunit gamma 11	-0.89613	3.79079e-19	5.02068e-18
ENSG00000125844	RRBP1	protein_coding	ribosome binding protein 1	0.576616	3.83339e-19	5.07395e-18
ENSG00000170899	GSTA4	protein_coding	glutathione S-transferase alpha 4	1.16086	3.85768e-19	5.10294e-18
ENSG00000131015	ULBP2	protein_coding	UL16 binding protein 2	-2.17776	3.98225e-19	5.26446e-18
ENSG00000132622	HSPA12B	protein_coding	heat shock protein family A (Hsp70) member 12B	-0.951241	4.03651e-19	5.33289e-18
ENSG00000120093	HOXB3	protein_coding	homeobox B3	-1.13637	4.0595e-19	5.35994e-18
ENSG00000116991	SIPA1L2	protein_coding	signal induced proliferation associated 1 like 2	-1.16775	4.1155e-19	5.43053e-18
ENSG00000139641	ESYT1	protein_coding	extended synaptotagmin 1	-0.525669	4.24929e-19	5.60361e-18
ENSG00000186806	VSIG10L	protein_coding	V-set and immunoglobulin domain containing 10 like	-1.0063	4.37576e-19	5.76682e-18
ENSG00000206069	TMEM211	protein_coding	transmembrane protein 211	2.72473	4.62643e-19	6.09342e-18
ENSG00000187531	SIRT7	protein_coding	sirtuin 7	0.708406	4.76082e-19	6.26655e-18
ENSG00000169435	RASSF6	protein_coding	Ras association domain family member 6	1.42406	4.87524e-19	6.4132e-18
ENSG00000111052	LIN7A	protein_coding	lin-7 homolog A, crumbs cell polarity complex component	-1.0012	5.01869e-19	6.59784e-18
ENSG00000185669	SNAI3	protein_coding	snail family transcriptional repressor 3	1.2306	5.23367e-19	6.87624e-18
ENSG00000140287	HDC	protein_coding	histidine decarboxylase	2.0384	5.24854e-19	6.89154e-18
ENSG00000182378	PLCXD1	protein_coding	phosphatidylinositol specific phospholipase C X domain containing 1	1.11017	5.29365e-19	6.9465e-18
ENSG00000164405	UQCRQ	protein_coding	ubiquinol-cytochrome c reductase complex III subunit VII	0.8858	5.34521e-19	7.00984e-18
ENSG00000129680	MAP7D3	protein_coding	MAP7 domain containing 3	-0.838105	5.35382e-19	7.01683e-18
ENSG00000092421	SEMA6A	protein_coding	semaphorin 6A	-1.27773	5.45038e-19	7.13899e-18
ENSG00000188611	ASAH2	protein_coding	N-acylsphingosine amidohydrolase 2	1.61756	5.46164e-19	7.14935e-18
ENSG00000109452	INPP4B	protein_coding	inositol polyphosphate-4-phosphatase type II B	-0.899925	5.73089e-19	7.49721e-18
ENSG00000119900	OGFRL1	protein_coding	opioid growth factor receptor like 1	-0.669719	5.86372e-19	7.66628e-18
ENSG00000157240	FZD1	protein_coding	frizzled class receptor 1	-0.766039	5.97608e-19	7.80841e-18
ENSG00000152601	MBNL1	protein_coding	muscleblind like splicing regulator 1	-0.562137	6.10795e-19	7.97582e-18
ENSG00000168758	SEMA4C	protein_coding	semaphorin 4C	-0.737324	6.33579e-19	8.26829e-18
ENSG00000137936	BCAR3	protein_coding	BCAR3 adaptor protein, NSP family member	0.763431	6.56158e-19	8.55772e-18
ENSG00000181195	PENK	protein_coding	proenkephalin	-4.15404	6.77517e-19	8.8255e-18
ENSG00000105329	TGFB1	protein_coding	transforming growth factor beta 1	-0.768078	6.79205e-19	8.84209e-18
ENSG00000171953	ATPAF2	protein_coding	ATP synthase mitochondrial F1 complex assembly factor 2	0.49984	7.00875e-19	9.11589e-18
ENSG00000059758	CDK17	protein_coding	cyclin dependent kinase 17	-0.504772	7.01091e-19	9.11589e-18
ENSG00000169071	ROR2	protein_coding	receptor tyrosine kinase like orphan receptor 2	-1.18831	7.04025e-19	9.14847e-18
ENSG00000130032	PRRG3	protein_coding	proline rich and Gla domain 3	-1.62443	7.13377e-19	9.26435e-18
ENSG00000159176	CSRP1	protein_coding	cysteine and glycine rich protein 1	-1.6409	7.24951e-19	9.40894e-18
ENSG00000165948	IFI27L1	protein_coding	interferon alpha inducible protein 27 like 1	0.748418	7.42091e-19	9.62554e-18
ENSG00000142661	MYOM3	protein_coding	myomesin 3	-2.92248	7.47972e-19	9.69593e-18
ENSG00000127249	ATP13A4	protein_coding	ATPase 13A4	1.95511	7.50578e-19	9.72381e-18
ENSG00000019549	SNAI2	protein_coding	snail family transcriptional repressor 2	-0.933738	7.64996e-19	9.90459e-18
ENSG00000143507	DUSP10	protein_coding	dual specificity phosphatase 10	-1.15348	7.73642e-19	1.00105e-17
ENSG00000170276	HSPB2	protein_coding	heat shock protein family B (small) member 2	-1.39958	7.75171e-19	1.00242e-17
ENSG00000267561	ENSG00000267561	protein_coding	novel protein	-1.42088	7.93889e-19	1.026e-17
ENSG00000135324	MRAP2	protein_coding	melanocortin 2 receptor accessory protein 2	1.39511	8.45737e-19	1.09235e-17
ENSG00000101425	BPI	protein_coding	bactericidal permeability increasing protein	-2.21456	8.78287e-19	1.1337e-17
ENSG00000162390	ACOT11	protein_coding	acyl-CoA thioesterase 11	0.910272	8.7928e-19	1.1343e-17
ENSG00000157978	LDLRAP1	protein_coding	low density lipoprotein receptor adaptor protein 1	0.465569	8.87223e-19	1.14385e-17
ENSG00000145700	ANKRD31	protein_coding	ankyrin repeat domain 31	1.51661	8.91052e-19	1.1481e-17
ENSG00000143409	MINDY1	protein_coding	MINDY lysine 48 deubiquitinase 1	0.823889	9.14902e-19	1.17812e-17
ENSG00000010256	UQCRC1	protein_coding	ubiquinol-cytochrome c reductase core protein 1	0.818424	9.48337e-19	1.22043e-17
ENSG00000140299	BNIP2	protein_coding	BCL2 interacting protein 2	-0.416561	9.6917e-19	1.24649e-17
ENSG00000152942	RAD17	protein_coding	RAD17 checkpoint clamp loader component	0.363378	9.80136e-19	1.25984e-17
ENSG00000163132	MSX1	protein_coding	msh homeobox 1	-1.52648	9.89157e-19	1.27067e-17
ENSG00000163884	KLF15	protein_coding	Kruppel like factor 15	1.95752	9.90575e-19	1.27172e-17
ENSG00000152952	PLOD2	protein_coding	procollagen-lysine,2-oxoglutarate 5-dioxygenase 2	-0.929695	9.96023e-19	1.27795e-17
ENSG00000116690	PRG4	protein_coding	proteoglycan 4	-1.3634	1.00992e-18	1.29501e-17
ENSG00000138411	HECW2	protein_coding	HECT, C2 and WW domain containing E3 ubiquitin protein ligase 2	-1.03125	1.019e-18	1.30586e-17
ENSG00000135454	B4GALNT1	protein_coding	beta-1,4-N-acetyl-galactosaminyltransferase 1	-1.24198	1.0291e-18	1.31723e-17
ENSG00000115993	TRAK2	protein_coding	trafficking kinesin protein 2	-0.510328	1.04123e-18	1.33195e-17
ENSG00000183580	FBXL7	protein_coding	F-box and leucine rich repeat protein 7	-0.980341	1.08686e-18	1.38949e-17
ENSG00000175315	CST6	protein_coding	cystatin E/M	-3.33433	1.09439e-18	1.39828e-17
ENSG00000142615	CELA2A	protein_coding	chymotrypsin like elastase 2A	5.13893	1.1008e-18	1.40563e-17
ENSG00000180879	SSR4	protein_coding	signal sequence receptor subunit 4	0.99395	1.11177e-18	1.41878e-17
ENSG00000128965	CHAC1	protein_coding	ChaC glutathione specific gamma-glutamylcyclotransferase 1	1.56816	1.15613e-18	1.47451e-17
ENSG00000150051	MKX	protein_coding	mohawk homeobox	-2.06336	1.16305e-18	1.48246e-17
ENSG00000178585	CTNNBIP1	protein_coding	catenin beta interacting protein 1	0.588582	1.18554e-18	1.51022e-17
ENSG00000125869	LAMP5	protein_coding	lysosomal associated membrane protein family member 5	-1.62888	1.20758e-18	1.53738e-17
ENSG00000085831	TTC39A	protein_coding	tetratricopeptide repeat domain 39A	1.25827	1.21829e-18	1.55008e-17
ENSG00000067064	IDI1	protein_coding	isopentenyl-diphosphate delta isomerase 1	0.71161	1.24166e-18	1.57794e-17
ENSG00000068137	PLEKHH3	protein_coding	pleckstrin homology, MyTH4 and FERM domain containing H3	0.839221	1.27092e-18	1.61416e-17
ENSG00000100433	KCNK10	protein_coding	potassium two pore domain channel subfamily K member 10	1.49058	1.29175e-18	1.63965e-17
ENSG00000158869	FCER1G	protein_coding	Fc fragment of IgE receptor Ig	-1.10479	1.31297e-18	1.66559e-17
ENSG00000165915	SLC39A13	protein_coding	solute carrier family 39 member 13	-0.580675	1.32654e-18	1.68181e-17
ENSG00000007866	TEAD3	protein_coding	TEA domain transcription factor 3	-0.866639	1.39153e-18	1.76315e-17
ENSG00000240771	ARHGEF25	protein_coding	Rho guanine nucleotide exchange factor 25	-1.39163	1.43902e-18	1.82225e-17
ENSG00000168334	XIRP1	protein_coding	xin actin binding repeat containing 1	-3.54695	1.443e-18	1.8262e-17
ENSG00000100441	KHNYN	protein_coding	KH and NYN domain containing	0.452316	1.47173e-18	1.86146e-17
ENSG00000115112	TFCP2L1	protein_coding	transcription factor CP2 like 1	1.71188	1.5522e-18	1.96207e-17
ENSG00000089818	NECAP1	protein_coding	NECAP endocytosis associated 1	0.36368	1.57813e-18	1.9925e-17
ENSG00000106853	PTGR1	protein_coding	prostaglandin reductase 1	1.106	1.59957e-18	2.01837e-17
ENSG00000146112	PPP1R18	protein_coding	protein phosphatase 1 regulatory subunit 18	-0.802749	1.61105e-18	2.03165e-17
ENSG00000100802	C14orf93	protein_coding	chromosome 14 open reading frame 93	0.411581	1.62027e-18	2.04208e-17
ENSG00000186318	BACE1	protein_coding	beta-secretase 1	-0.60517	1.63061e-18	2.05389e-17
ENSG00000150337	FCGR1A	protein_coding	Fc fragment of IgG receptor Ia	-1.54444	1.64027e-18	2.06484e-17
ENSG00000105880	DLX5	protein_coding	distal-less homeobox 5	-2.72336	1.70419e-18	2.14404e-17
ENSG00000160783	PMF1	protein_coding	polyamine modulated factor 1	0.426476	1.84432e-18	2.31762e-17
ENSG00000164096	C4orf3	protein_coding	chromosome 4 open reading frame 3	-0.46029	1.89915e-18	2.38511e-17
ENSG00000180340	FZD2	protein_coding	frizzled class receptor 2	-1.08849	1.90779e-18	2.39456e-17
ENSG00000143816	WNT9A	protein_coding	Wnt family member 9A	-1.61368	1.91358e-18	2.40041e-17
ENSG00000125730	C3	protein_coding	complement C3	-1.51195	1.92117e-18	2.40851e-17
ENSG00000132155	RAF1	protein_coding	Raf-1 proto-oncogene, serine/threonine kinase	0.490379	1.98648e-18	2.48893e-17
ENSG00000002330	BAD	protein_coding	BCL2 associated agonist of cell death	0.711786	2.04123e-18	2.55603e-17
ENSG00000146374	RSPO3	protein_coding	R-spondin 3	-1.63671	2.07372e-18	2.59519e-17
ENSG00000127946	HIP1	protein_coding	huntingtin interacting protein 1	-0.679289	2.0984e-18	2.62453e-17
ENSG00000108688	CCL7	protein_coding	C-C motif chemokine ligand 7	-3.96785	2.10128e-18	2.6266e-17
ENSG00000082684	SEMA5B	protein_coding	semaphorin 5B	-1.17134	2.13714e-18	2.66987e-17
ENSG00000187689	AMTN	protein_coding	amelotin	3.95018	2.1518e-18	2.6866e-17
ENSG00000181264	TLCD5	protein_coding	TLC domain containing 5	-0.747944	2.26416e-18	2.82524e-17
ENSG00000124067	SLC12A4	protein_coding	solute carrier family 12 member 4	-0.680977	2.29662e-18	2.86407e-17
ENSG00000135046	ANXA1	protein_coding	annexin A1	-1.01847	2.35748e-18	2.93825e-17
ENSG00000187372	PCDHB13	protein_coding	protocadherin beta 13	-1.1814	2.39131e-18	2.97868e-17
ENSG00000164920	OSR2	protein_coding	odd-skipped related transciption factor 2	-2.19587	2.40506e-18	2.99406e-17
ENSG00000114853	ZBTB47	protein_coding	zinc finger and BTB domain containing 47	-0.929864	2.42436e-18	3.01632e-17
ENSG00000184956	MUC6	protein_coding	mucin 6, oligomeric mucus/gel-forming	2.99687	2.43122e-18	3.0231e-17
ENSG00000187479	C11orf96	protein_coding	chromosome 11 open reading frame 96	-1.37332	2.43718e-18	3.02874e-17
ENSG00000155093	PTPRN2	protein_coding	protein tyrosine phosphatase receptor type N2	1.36205	2.44718e-18	3.0394e-17
ENSG00000149761	NUDT22	protein_coding	nudix hydrolase 22	0.571794	2.45147e-18	3.04296e-17
ENSG00000050165	DKK3	protein_coding	dickkopf WNT signaling pathway inhibitor 3	-0.86117	2.53125e-18	3.14016e-17
ENSG00000148290	SURF1	protein_coding	SURF1 cytochrome c oxidase assembly factor	0.705024	2.55306e-18	3.16486e-17
ENSG00000248144	ADH1C	protein_coding	alcohol dehydrogenase 1C (class I), gamma polypeptide	2.14547	2.55413e-18	3.16486e-17
ENSG00000227051	C14orf132	protein_coding	chromosome 14 open reading frame 132	-1.29777	2.6257e-18	3.25166e-17
ENSG00000116871	MAP7D1	protein_coding	MAP7 domain containing 1	-0.734448	2.63797e-18	3.26496e-17
ENSG00000157214	STEAP2	protein_coding	STEAP2 metalloreductase	-0.963194	2.68331e-18	3.31916e-17
ENSG00000107968	MAP3K8	protein_coding	mitogen-activated protein kinase kinase kinase 8	-0.781256	2.85223e-18	3.52607e-17
ENSG00000173599	PC	protein_coding	pyruvate carboxylase	0.907199	2.96817e-18	3.66728e-17
ENSG00000174007	CEP19	protein_coding	centrosomal protein 19	-0.698821	2.97474e-18	3.67326e-17
ENSG00000100348	TXN2	protein_coding	thioredoxin 2	0.519755	3.03703e-18	3.74801e-17
ENSG00000082397	EPB41L3	protein_coding	erythrocyte membrane protein band 4.1 like 3	-0.964624	3.03996e-18	3.74946e-17
ENSG00000165807	PPP1R36	protein_coding	protein phosphatase 1 regulatory subunit 36	1.3527	3.08803e-18	3.80655e-17
ENSG00000197601	FAR1	protein_coding	fatty acyl-CoA reductase 1	0.562855	3.18308e-18	3.92146e-17
ENSG00000060140	STYK1	protein_coding	serine/threonine/tyrosine kinase 1	1.3059	3.25371e-18	4.00616e-17
ENSG00000161681	SHANK1	protein_coding	SH3 and multiple ankyrin repeat domains 1	-1.93774	3.31159e-18	4.07507e-17
ENSG00000180822	PSMG4	protein_coding	proteasome assembly chaperone 4	0.632177	3.50997e-18	4.3167e-17
ENSG00000183091	NEB	protein_coding	nebulin	-1.99227	3.61985e-18	4.44927e-17
ENSG00000185133	INPP5J	protein_coding	inositol polyphosphate-5-phosphatase J	1.17856	3.62219e-18	4.44958e-17
ENSG00000137133	HINT2	protein_coding	histidine triad nucleotide binding protein 2	0.820148	3.64583e-18	4.47605e-17
ENSG00000146535	GNA12	protein_coding	G protein subunit alpha 12	-0.554798	3.67786e-18	4.51278e-17
ENSG00000130545	CRB3	protein_coding	crumbs cell polarity complex component 3	1.01156	3.72233e-18	4.56471e-17
ENSG00000178184	PARD6G	protein_coding	par-6 family cell polarity regulator gamma	-0.710922	3.76141e-18	4.60999e-17
ENSG00000101000	PROCR	protein_coding	protein C receptor	-0.786733	3.78933e-18	4.64154e-17
ENSG00000176340	COX8A	protein_coding	cytochrome c oxidase subunit 8A	0.677716	3.85257e-18	4.71593e-17
ENSG00000148120	AOPEP	protein_coding	aminopeptidase O (putative)	-0.651542	3.85447e-18	4.71593e-17
ENSG00000205730	ITPRIPL2	protein_coding	ITPRIP like 2	-0.490336	3.99562e-18	4.88582e-17
ENSG00000114735	HEMK1	protein_coding	HemK methyltransferase family member 1	0.604043	4.05021e-18	4.94975e-17
ENSG00000268089	GABRQ	protein_coding	gamma-aminobutyric acid type A receptor subunit theta	-2.63273	4.06194e-18	4.96124e-17
ENSG00000075239	ACAT1	protein_coding	acetyl-CoA acetyltransferase 1	1.11462	4.21094e-18	5.14028e-17
ENSG00000081377	CDC14B	protein_coding	cell division cycle 14B	0.55239	4.26586e-18	5.20435e-17
ENSG00000112852	PCDHB2	protein_coding	protocadherin beta 2	-1.41436	4.35993e-18	5.31608e-17
ENSG00000139324	TMTC3	protein_coding	transmembrane O-mannosyltransferase targeting cadherins 3	-0.492745	4.36255e-18	5.31624e-17
ENSG00000066382	MPPED2	protein_coding	metallophosphoesterase domain containing 2	-1.74544	4.42721e-18	5.39195e-17
ENSG00000151575	TEX9	protein_coding	testis expressed 9	0.864966	4.45124e-18	5.41813e-17
ENSG00000172426	RSPH9	protein_coding	radial spoke head component 9	0.712841	4.48607e-18	5.45741e-17
ENSG00000153066	TXNDC11	protein_coding	thioredoxin domain containing 11	0.75225	4.54969e-18	5.5285e-17
ENSG00000172794	RAB37	protein_coding	RAB37, member RAS oncogene family	1.10698	4.58259e-18	5.56532e-17
ENSG00000204544	MUC21	protein_coding	mucin 21, cell surface associated	4.13245	4.72226e-18	5.73168e-17
ENSG00000083067	TRPM3	protein_coding	transient receptor potential cation channel subfamily M member 3	2.10182	4.76789e-18	5.78049e-17
ENSG00000167081	PBX3	protein_coding	PBX homeobox 3	-1.00843	5.01949e-18	6.08207e-17
ENSG00000163872	YEATS2	protein_coding	YEATS domain containing 2	-0.488235	5.02946e-18	6.09069e-17
ENSG00000158164	TMSB15A	protein_coding	thymosin beta 15A	-1.64982	5.07366e-18	6.14074e-17
ENSG00000178789	CD300LB	protein_coding	CD300 molecule like family member b	-1.21823	5.11179e-18	6.18338e-17
ENSG00000120519	SLC10A7	protein_coding	solute carrier family 10 member 7	0.6552	5.3812e-18	6.50558e-17
ENSG00000105974	CAV1	protein_coding	caveolin 1	-1.24996	5.41832e-18	6.54675e-17
ENSG00000014641	MDH1	protein_coding	malate dehydrogenase 1	0.787996	5.43964e-18	6.5688e-17
ENSG00000124507	PACSIN1	protein_coding	protein kinase C and casein kinase substrate in neurons 1	1.6236	5.44661e-18	6.57349e-17
ENSG00000151790	TDO2	protein_coding	tryptophan 2,3-dioxygenase	-1.91738	5.60899e-18	6.76346e-17
ENSG00000109846	CRYAB	protein_coding	crystallin alpha B	-1.68165	5.62133e-18	6.77288e-17
ENSG00000085563	ABCB1	protein_coding	ATP binding cassette subfamily B member 1	-1.01807	5.64384e-18	6.79616e-17
ENSG00000131378	RFTN1	protein_coding	raftlin, lipid raft linker 1	-0.858666	5.88892e-18	7.08519e-17
ENSG00000159228	CBR1	protein_coding	carbonyl reductase 1	0.956495	5.8905e-18	7.08519e-17
ENSG00000105509	HAS1	protein_coding	hyaluronan synthase 1	-3.1795	5.94134e-18	7.14232e-17
ENSG00000013297	CLDN11	protein_coding	claudin 11	-1.26635	5.97082e-18	7.17372e-17
ENSG00000133454	MYO18B	protein_coding	myosin XVIIIB	2.6963	6.0833e-18	7.30474e-17
ENSG00000143575	HAX1	protein_coding	HCLS1 associated protein X-1	0.441037	6.35559e-18	7.62743e-17
ENSG00000105993	DNAJB6	protein_coding	DnaJ heat shock protein family (Hsp40) member B6	-0.483009	6.37415e-18	7.6454e-17
ENSG00000140688	RUSF1	protein_coding	RUS family member 1	0.398347	6.79918e-18	8.15062e-17
ENSG00000149743	TRPT1	protein_coding	tRNA phosphotransferase 1	0.639989	6.97128e-18	8.35224e-17
ENSG00000196460	RFX8	protein_coding	regulatory factor X8	-2.13695	7.06054e-18	8.45443e-17
ENSG00000138061	CYP1B1	protein_coding	cytochrome P450 family 1 subfamily B member 1	-1.57366	7.11169e-18	8.5109e-17
ENSG00000146250	PRSS35	protein_coding	serine protease 35	-1.47827	7.19402e-18	8.60461e-17
ENSG00000100949	RABGGTA	protein_coding	Rab geranylgeranyltransferase subunit alpha	0.414619	7.3126e-18	8.74154e-17
ENSG00000178093	TSSK6	protein_coding	testis specific serine kinase 6	0.726704	7.42505e-18	8.87101e-17
ENSG00000170128	GPR25	protein_coding	G protein-coupled receptor 25	1.80466	7.43523e-18	8.87819e-17
ENSG00000156398	SFXN2	protein_coding	sideroflexin 2	0.718254	7.44971e-18	8.89051e-17
ENSG00000178409	BEND3	protein_coding	BEN domain containing 3	0.941105	7.65057e-18	9.12513e-17
ENSG00000028839	TBPL1	protein_coding	TATA-box binding protein like 1	0.946575	7.75038e-18	9.23901e-17
ENSG00000141401	IMPA2	protein_coding	inositol monophosphatase 2	0.763654	7.79077e-18	9.28197e-17
ENSG00000197375	SLC22A5	protein_coding	solute carrier family 22 member 5	0.558957	7.81778e-18	9.30896e-17
ENSG00000139220	PPFIA2	protein_coding	PTPRF interacting protein alpha 2	-1.37909	8.02278e-18	9.54773e-17
ENSG00000176454	LPCAT4	protein_coding	lysophosphatidylcholine acyltransferase 4	0.811287	8.1857e-18	9.73619e-17
ENSG00000168101	NUDT16L1	protein_coding	nudix hydrolase 16 like 1	0.497274	8.33806e-18	9.9119e-17
ENSG00000119431	HDHD3	protein_coding	haloacid dehalogenase like hydrolase domain containing 3	0.704087	8.55988e-18	1.01699e-16
ENSG00000089041	P2RX7	protein_coding	purinergic receptor P2X 7	-1.16302	8.69711e-18	1.03272e-16
ENSG00000170522	ELOVL6	protein_coding	ELOVL fatty acid elongase 6	1.20639	8.75319e-18	1.0388e-16
ENSG00000169379	ARL13B	protein_coding	ADP ribosylation factor like GTPase 13B	-0.653976	8.78315e-18	1.04178e-16
ENSG00000147100	SLC16A2	protein_coding	solute carrier family 16 member 2	-1.08537	8.83545e-18	1.0474e-16
ENSG00000162391	FAM151A	protein_coding	family with sequence similarity 151 member A	0.964175	8.86506e-18	1.05033e-16
ENSG00000144331	ZNF385B	protein_coding	zinc finger protein 385B	2.28994	8.87923e-18	1.05142e-16
ENSG00000163697	APBB2	protein_coding	amyloid beta precursor protein binding family B member 2	-0.637061	9.06972e-18	1.07338e-16
ENSG00000181789	COPG1	protein_coding	COPI coat complex subunit gamma 1	0.500897	9.267e-18	1.09612e-16
ENSG00000188001	TPRG1	protein_coding	tumor protein p63 regulated 1	-1.17047	9.35528e-18	1.10595e-16
ENSG00000144451	SPAG16	protein_coding	sperm associated antigen 16	0.879836	9.52887e-18	1.12585e-16
ENSG00000125967	NECAB3	protein_coding	N-terminal EF-hand calcium binding protein 3	0.871805	9.57854e-18	1.13109e-16
ENSG00000071054	MAP4K4	protein_coding	mitogen-activated protein kinase kinase kinase kinase 4	-0.631256	9.78459e-18	1.15479e-16
ENSG00000129596	CDO1	protein_coding	cysteine dioxygenase type 1	-1.61006	9.84013e-18	1.1607e-16
ENSG00000167600	CYP2S1	protein_coding	cytochrome P450 family 2 subfamily S member 1	1.3684	9.90352e-18	1.16753e-16
ENSG00000185650	ZFP36L1	protein_coding	ZFP36 ring finger protein like 1	-0.629794	1.00784e-17	1.1875e-16
ENSG00000132792	CTNNBL1	protein_coding	catenin beta like 1	0.620498	1.02469e-17	1.20668e-16
ENSG00000134827	TCN1	protein_coding	transcobalamin 1	2.48993	1.03323e-17	1.21607e-16
ENSG00000078399	HOXA9	protein_coding	homeobox A9	-2.0979	1.05324e-17	1.23894e-16
ENSG00000117643	MAN1C1	protein_coding	mannosidase alpha class 1C member 1	-0.828746	1.0768e-17	1.26595e-16
ENSG00000117480	FAAH	protein_coding	fatty acid amide hydrolase	0.879534	1.08397e-17	1.27368e-16
ENSG00000158683	PKD1L1	protein_coding	polycystin 1 like 1, transient receptor potential channel interacting	-1.29989	1.11064e-17	1.3043e-16
ENSG00000110651	CD81	protein_coding	CD81 molecule	-0.729923	1.1201e-17	1.31451e-16
ENSG00000147003	CLTRN	protein_coding	collectrin, amino acid transport regulator	1.86152	1.12056e-17	1.31451e-16
ENSG00000117266	CDK18	protein_coding	cyclin dependent kinase 18	1.07952	1.13316e-17	1.32856e-16
ENSG00000159784	FAM131B	protein_coding	family with sequence similarity 131 member B	-1.6308	1.15283e-17	1.35088e-16
ENSG00000179292	TMEM151A	protein_coding	transmembrane protein 151A	2.25421	1.17771e-17	1.37886e-16
ENSG00000176974	SHMT1	protein_coding	serine hydroxymethyltransferase 1	0.619249	1.178e-17	1.37886e-16
ENSG00000167757	KLK11	protein_coding	kallikrein related peptidase 11	2.39718	1.20498e-17	1.40966e-16
ENSG00000165879	FRAT1	protein_coding	FRAT regulator of WNT signaling pathway 1	0.655637	1.22545e-17	1.43282e-16
ENSG00000254122	PCDHGB7	protein_coding	protocadherin gamma subfamily B, 7	-1.10335	1.24514e-17	1.45505e-16
ENSG00000111058	ACSS3	protein_coding	acyl-CoA synthetase short chain family member 3	-1.00057	1.27224e-17	1.4859e-16
ENSG00000184384	MAML2	protein_coding	mastermind like transcriptional coactivator 2	-0.624776	1.27846e-17	1.49235e-16
ENSG00000101846	STS	protein_coding	steroid sulfatase	0.876951	1.29389e-17	1.50954e-16
ENSG00000146469	VIP	protein_coding	vasoactive intestinal peptide	-2.81336	1.29797e-17	1.51348e-16
ENSG00000105971	CAV2	protein_coding	caveolin 2	-0.876783	1.32738e-17	1.54692e-16
ENSG00000244482	LILRA6	protein_coding	leukocyte immunoglobulin like receptor A6	-1.42762	1.33454e-17	1.55442e-16
ENSG00000162636	FAM102B	protein_coding	family with sequence similarity 102 member B	-0.762827	1.38014e-17	1.60665e-16
ENSG00000187778	MCRS1	protein_coding	microspherule protein 1	0.326739	1.39952e-17	1.62832e-16
ENSG00000078053	AMPH	protein_coding	amphiphysin	-1.16472	1.41006e-17	1.63969e-16
ENSG00000012232	EXTL3	protein_coding	exostosin like glycosyltransferase 3	-0.587454	1.42694e-17	1.65842e-16
ENSG00000164889	SLC4A2	protein_coding	solute carrier family 4 member 2	0.966371	1.42945e-17	1.66044e-16
ENSG00000158710	TAGLN2	protein_coding	transgelin 2	0.678053	1.43166e-17	1.6621e-16
ENSG00000139438	FAM222A	protein_coding	family with sequence similarity 222 member A	1.29375	1.45328e-17	1.68628e-16
ENSG00000123643	SLC36A1	protein_coding	solute carrier family 36 member 1	-0.734768	1.49465e-17	1.7324e-16
ENSG00000196358	NTNG2	protein_coding	netrin G2	-0.964456	1.52138e-17	1.76242e-16
ENSG00000174482	LINGO2	protein_coding	leucine rich repeat and Ig domain containing 2	2.49064	1.57741e-17	1.82634e-16
ENSG00000141452	RMC1	protein_coding	regulator of MON1-CCZ1	0.464514	1.58873e-17	1.83844e-16
ENSG00000106723	SPIN1	protein_coding	spindlin 1	-0.435645	1.60785e-17	1.85957e-16
ENSG00000122367	LDB3	protein_coding	LIM domain binding 3	-2.3518	1.66364e-17	1.92305e-16
ENSG00000005187	ACSM3	protein_coding	acyl-CoA synthetase medium chain family member 3	1.30332	1.67741e-17	1.93792e-16
ENSG00000102452	NALCN	protein_coding	sodium leak channel, non-selective	-1.65385	1.69322e-17	1.95512e-16
ENSG00000185885	IFITM1	protein_coding	interferon induced transmembrane protein 1	-0.979253	1.71692e-17	1.98141e-16
ENSG00000118729	CASQ2	protein_coding	calsequestrin 2	-2.49013	1.74971e-17	2.01817e-16
ENSG00000179409	GEMIN4	protein_coding	gem nuclear organelle associated protein 4	0.500989	1.80988e-17	2.08645e-16
ENSG00000179627	ZBTB42	protein_coding	zinc finger and BTB domain containing 42	0.759998	1.90348e-17	2.19316e-16
ENSG00000148400	NOTCH1	protein_coding	notch receptor 1	-0.897645	1.93132e-17	2.22403e-16
ENSG00000155962	CLIC2	protein_coding	chloride intracellular channel 2	-0.674141	2.003e-17	2.30534e-16
ENSG00000181751	MACIR	protein_coding	macrophage immunometabolism regulator	0.755093	2.01687e-17	2.3199e-16
ENSG00000164970	FAM219A	protein_coding	family with sequence similarity 219 member A	-0.518645	2.01782e-17	2.3199e-16
ENSG00000204438	GPANK1	protein_coding	G-patch domain and ankyrin repeats 1	0.423867	2.08739e-17	2.39859e-16
ENSG00000196159	FAT4	protein_coding	FAT atypical cadherin 4	-1.09109	2.12181e-17	2.43683e-16
ENSG00000135744	AGT	protein_coding	angiotensinogen	-1.67597	2.12384e-17	2.43785e-16
ENSG00000026103	FAS	protein_coding	Fas cell surface death receptor	-0.870729	2.14871e-17	2.46507e-16
ENSG00000184828	ZBTB7C	protein_coding	zinc finger and BTB domain containing 7C	1.47406	2.15238e-17	2.46796e-16
ENSG00000163686	ABHD6	protein_coding	abhydrolase domain containing 6, acylglycerol lipase	0.666437	2.20615e-17	2.52825e-16
ENSG00000066027	PPP2R5A	protein_coding	protein phosphatase 2 regulatory subunit B'alpha	0.554875	2.30366e-17	2.63859e-16
ENSG00000196083	IL1RAP	protein_coding	interleukin 1 receptor accessory protein	-0.877711	2.33414e-17	2.67206e-16
ENSG00000031698	SARS1	protein_coding	seryl-tRNA synthetase 1	0.482917	2.34704e-17	2.68538e-16
ENSG00000159479	MED8	protein_coding	mediator complex subunit 8	0.312735	2.36611e-17	2.70575e-16
ENSG00000013016	EHD3	protein_coding	EH domain containing 3	-0.808746	2.39909e-17	2.742e-16
ENSG00000159871	LYPD5	protein_coding	LY6/PLAUR domain containing 5	-1.02223	2.41271e-17	2.7561e-16
ENSG00000242173	ARHGDIG	protein_coding	Rho GDP dissociation inhibitor gamma	2.09422	2.41574e-17	2.75808e-16
ENSG00000169126	ODAD2	protein_coding	outer dynein arm docking complex subunit 2	-2.47042	2.41801e-17	2.75919e-16
ENSG00000106733	NMRK1	protein_coding	nicotinamide riboside kinase 1	0.809104	2.42096e-17	2.76108e-16
ENSG00000173083	HPSE	protein_coding	heparanase	-1.12536	2.50357e-17	2.85377e-16
ENSG00000144843	ADPRH	protein_coding	ADP-ribosylarginine hydrolase	-0.552916	2.54006e-17	2.89382e-16
ENSG00000127526	SLC35E1	protein_coding	solute carrier family 35 member E1	0.421957	2.55379e-17	2.90792e-16
ENSG00000137076	TLN1	protein_coding	talin 1	-0.837481	2.58242e-17	2.93894e-16
ENSG00000175745	NR2F1	protein_coding	nuclear receptor subfamily 2 group F member 1	-1.13764	2.7605e-17	3.13994e-16
ENSG00000146242	TPBG	protein_coding	trophoblast glycoprotein	-0.83703	2.76375e-17	3.14196e-16
ENSG00000196611	MMP1	protein_coding	matrix metallopeptidase 1	-2.25672	2.76977e-17	3.14713e-16
ENSG00000239264	TXNDC5	protein_coding	thioredoxin domain containing 5	0.997344	2.87207e-17	3.2599e-16
ENSG00000239779	WBP1	protein_coding	WW domain binding protein 1	0.782429	2.92372e-17	3.31676e-16
ENSG00000184601	C14orf180	protein_coding	chromosome 14 open reading frame 180	4.01675	2.96162e-17	3.35797e-16
ENSG00000105607	GCDH	protein_coding	glutaryl-CoA dehydrogenase	0.613487	3.00652e-17	3.40707e-16
ENSG00000168434	COG7	protein_coding	component of oligomeric golgi complex 7	0.39703	3.04611e-17	3.45011e-16
ENSG00000196154	S100A4	protein_coding	S100 calcium binding protein A4	-0.958981	3.10701e-17	3.51721e-16
ENSG00000103174	NAGPA	protein_coding	N-acetylglucosamine-1-phosphodiester alpha-N-acetylglucosaminidase	0.522823	3.12751e-17	3.53741e-16
ENSG00000114388	NPRL2	protein_coding	NPR2 like, GATOR1 complex subunit	0.548491	3.12817e-17	3.53741e-16
ENSG00000012983	MAP4K5	protein_coding	mitogen-activated protein kinase kinase kinase kinase 5	-0.406176	3.18243e-17	3.59687e-16
ENSG00000196557	CACNA1H	protein_coding	calcium voltage-gated channel subunit alpha1 H	-1.44075	3.19411e-17	3.60753e-16
ENSG00000108511	HOXB6	protein_coding	homeobox B6	-1.60554	3.19524e-17	3.60753e-16
ENSG00000006831	ADIPOR2	protein_coding	adiponectin receptor 2	0.670569	3.20359e-17	3.61504e-16
ENSG00000189292	ALKAL2	protein_coding	ALK and LTK ligand 2	1.98433	3.40056e-17	3.83528e-16
ENSG00000101115	SALL4	protein_coding	spalt like transcription factor 4	-2.32556	3.43454e-17	3.87156e-16
ENSG00000117859	OSBPL9	protein_coding	oxysterol binding protein like 9	0.423021	3.45408e-17	3.89153e-16
ENSG00000138131	LOXL4	protein_coding	lysyl oxidase like 4	-1.25546	3.54103e-17	3.9874e-16
ENSG00000135414	GDF11	protein_coding	growth differentiation factor 11	-0.649606	3.57694e-17	4.02571e-16
ENSG00000114529	C3orf52	protein_coding	chromosome 3 open reading frame 52	0.975362	3.84443e-17	4.3241e-16
ENSG00000050426	LETMD1	protein_coding	LETM1 domain containing 1	0.533378	3.84612e-17	4.3241e-16
ENSG00000133124	IRS4	protein_coding	insulin receptor substrate 4	3.00435	4.00181e-17	4.49646e-16
ENSG00000177692	DNAJC28	protein_coding	DnaJ heat shock protein family (Hsp40) member C28	0.839682	4.00364e-17	4.49646e-16
ENSG00000118640	VAMP8	protein_coding	vesicle associated membrane protein 8	0.812683	4.02054e-17	4.51117e-16
ENSG00000106852	LHX6	protein_coding	LIM homeobox 6	-1.03724	4.02096e-17	4.51117e-16
ENSG00000122970	IFT81	protein_coding	intraflagellar transport 81	-0.647724	4.12047e-17	4.61827e-16
ENSG00000088387	DOCK9	protein_coding	dedicator of cytokinesis 9	-0.533372	4.12075e-17	4.61827e-16
ENSG00000214814	FER1L6	protein_coding	fer-1 like family member 6	2.39445	4.20932e-17	4.71506e-16
ENSG00000110048	OSBP	protein_coding	oxysterol binding protein	0.38108	4.24229e-17	4.74807e-16
ENSG00000141519	CCDC40	protein_coding	coiled-coil domain containing 40	-0.935508	4.24324e-17	4.74807e-16
ENSG00000128596	CCDC136	protein_coding	coiled-coil domain containing 136	-1.69442	4.26766e-17	4.77289e-16
ENSG00000163823	CCR1	protein_coding	C-C motif chemokine receptor 1	-1.03869	4.56051e-17	5.09774e-16
ENSG00000154263	ABCA10	protein_coding	ATP binding cassette subfamily A member 10	-1.45464	4.58205e-17	5.11914e-16
ENSG00000075568	TMEM131	protein_coding	transmembrane protein 131	0.490094	4.6075e-17	5.14489e-16
ENSG00000172243	CLEC7A	protein_coding	C-type lectin domain containing 7A	-1.1437	4.65325e-17	5.19325e-16
ENSG00000055163	CYFIP2	protein_coding	cytoplasmic FMR1 interacting protein 2	1.16152	4.6831e-17	5.22383e-16
ENSG00000004399	PLXND1	protein_coding	plexin D1	-0.681801	4.72408e-17	5.26679e-16
ENSG00000105854	PON2	protein_coding	paraoxonase 2	-0.879933	4.73506e-17	5.27628e-16
ENSG00000179361	ARID3B	protein_coding	AT-rich interaction domain 3B	0.686048	4.86391e-17	5.41703e-16
ENSG00000171819	ANGPTL7	protein_coding	angiopoietin like 7	-3.04502	5.01785e-17	5.58556e-16
ENSG00000159921	GNE	protein_coding	glucosamine (UDP-N-acetyl)-2-epimerase/N-acetylmannosamine kinase	-1.09751	5.10014e-17	5.67421e-16
ENSG00000167332	OR51E2	protein_coding	olfactory receptor family 51 subfamily E member 2	-2.29184	5.17684e-17	5.75654e-16
ENSG00000198682	PAPSS2	protein_coding	3'-phosphoadenosine 5'-phosphosulfate synthase 2	-0.858845	5.3041e-17	5.89498e-16
ENSG00000236279	CLEC2L	protein_coding	C-type lectin domain family 2 member L	-2.5557	5.3093e-17	5.89769e-16
ENSG00000187266	EPOR	protein_coding	erythropoietin receptor	1.05879	5.37778e-17	5.97065e-16
ENSG00000154102	C16orf74	protein_coding	chromosome 16 open reading frame 74	1.20994	5.51793e-17	6.12307e-16
ENSG00000203952	CCDC160	protein_coding	coiled-coil domain containing 160	1.99105	5.60328e-17	6.21455e-16
ENSG00000170315	UBB	protein_coding	ubiquitin B	0.473736	5.65242e-17	6.2658e-16
ENSG00000162909	CAPN2	protein_coding	calpain 2	0.566539	5.75071e-17	6.37144e-16
ENSG00000111860	CEP85L	protein_coding	centrosomal protein 85 like	0.908269	5.7769e-17	6.39714e-16
ENSG00000167220	HDHD2	protein_coding	haloacid dehalogenase like hydrolase domain containing 2	0.412196	5.79266e-17	6.41127e-16
ENSG00000119919	NKX2-3	protein_coding	NK2 homeobox 3	1.36291	5.83099e-17	6.45035e-16
ENSG00000166747	AP1G1	protein_coding	adaptor related protein complex 1 subunit gamma 1	0.40983	5.83536e-17	6.45183e-16
ENSG00000166479	TMX3	protein_coding	thioredoxin related transmembrane protein 3	-0.422499	5.91183e-17	6.533e-16
ENSG00000165259	HDX	protein_coding	highly divergent homeobox	-0.83768	5.93383e-17	6.55392e-16
ENSG00000136383	ALPK3	protein_coding	alpha kinase 3	-1.29625	5.9605e-17	6.57998e-16
ENSG00000168824	NSG1	protein_coding	neuronal vesicle trafficking associated 1	1.25795	6.07163e-17	6.69918e-16
ENSG00000133661	SFTPD	protein_coding	surfactant protein D	1.86554	6.11932e-17	6.74833e-16
ENSG00000145362	ANK2	protein_coding	ankyrin 2	-1.36307	6.15676e-17	6.78611e-16
ENSG00000148541	FAM13C	protein_coding	family with sequence similarity 13 member C	-1.08649	6.49148e-17	7.14765e-16
ENSG00000172548	NIPAL4	protein_coding	NIPA like domain containing 4	-2.22727	6.55914e-17	7.21844e-16
ENSG00000166840	GLYATL1	protein_coding	glycine-N-acyltransferase like 1	2.18306	6.58045e-17	7.23816e-16
ENSG00000160199	PKNOX1	protein_coding	PBX/knotted 1 homeobox 1	-0.408007	6.62516e-17	7.27983e-16
ENSG00000253368	TRNP1	protein_coding	TMF1 regulated nuclear protein 1	1.30561	7.03327e-17	7.72429e-16
ENSG00000181826	RELL1	protein_coding	RELT like 1	0.924902	7.13773e-17	7.83498e-16
ENSG00000166689	PLEKHA7	protein_coding	pleckstrin homology domain containing A7	0.795204	7.15279e-17	7.84749e-16
ENSG00000136371	MTHFS	protein_coding	methenyltetrahydrofolate synthetase	0.640367	7.30581e-17	8.01125e-16
ENSG00000072195	SPEG	protein_coding	striated muscle enriched protein kinase	-2.0483	7.33371e-17	8.03771e-16
ENSG00000115310	RTN4	protein_coding	reticulon 4	-0.53275	7.35238e-17	8.05405e-16
ENSG00000198833	UBE2J1	protein_coding	ubiquitin conjugating enzyme E2 J1	0.703214	7.44887e-17	8.15556e-16
ENSG00000187527	ATP13A5	protein_coding	ATPase 13A5	3.28443	7.4985e-17	8.20569e-16
ENSG00000177426	TGIF1	protein_coding	TGFB induced factor homeobox 1	-0.7518	7.54259e-17	8.24971e-16
ENSG00000131037	EPS8L1	protein_coding	EPS8 like 1	1.29803	7.61783e-17	8.32773e-16
ENSG00000023318	ERP44	protein_coding	endoplasmic reticulum protein 44	0.411031	7.68208e-17	8.39368e-16
ENSG00000099864	PALM	protein_coding	paralemmin	-1.18101	7.8416e-17	8.56359e-16
ENSG00000133195	SLC39A11	protein_coding	solute carrier family 39 member 11	0.918224	8.12638e-17	8.86552e-16
ENSG00000116209	TMEM59	protein_coding	transmembrane protein 59	0.493775	8.27202e-17	9.0198e-16
ENSG00000156463	SH3RF2	protein_coding	SH3 domain containing ring finger 2	1.03012	8.30928e-17	9.0558e-16
ENSG00000135317	SNX14	protein_coding	sorting nexin 14	0.406288	8.32702e-17	9.07051e-16
ENSG00000187513	GJA4	protein_coding	gap junction protein alpha 4	-0.908038	8.39292e-17	9.12973e-16
ENSG00000100968	NFATC4	protein_coding	nuclear factor of activated T cells 4	-1.02656	8.39351e-17	9.12973e-16
ENSG00000101188	NTSR1	protein_coding	neurotensin receptor 1	-2.53016	8.39422e-17	9.12973e-16
ENSG00000100292	HMOX1	protein_coding	heme oxygenase 1	-1.20606	8.53869e-17	9.28213e-16
ENSG00000104312	RIPK2	protein_coding	receptor interacting serine/threonine kinase 2	-0.718384	8.80226e-17	9.56378e-16
ENSG00000171680	PLEKHG5	protein_coding	pleckstrin homology and RhoGEF domain containing G5	-0.733412	9.22246e-17	1.00152e-15
ENSG00000179241	LDLRAD3	protein_coding	low density lipoprotein receptor class A domain containing 3	-0.769949	9.23943e-17	1.00286e-15
ENSG00000111684	LPCAT3	protein_coding	lysophosphatidylcholine acyltransferase 3	0.651469	9.25747e-17	1.0043e-15
ENSG00000137776	SLTM	protein_coding	SAFB like transcription modulator	0.26873	9.273e-17	1.00548e-15
ENSG00000172216	CEBPB	protein_coding	CCAAT enhancer binding protein beta	-0.853018	9.28344e-17	1.00601e-15
ENSG00000165312	OTUD1	protein_coding	OTU deubiquitinase 1	0.780954	9.28736e-17	1.00601e-15
ENSG00000132170	PPARG	protein_coding	peroxisome proliferator activated receptor gamma	0.859399	9.30021e-17	1.00689e-15
ENSG00000182853	VMO1	protein_coding	vitelline membrane outer layer 1 homolog	-1.35524	9.35961e-17	1.01281e-15
ENSG00000133835	HSD17B4	protein_coding	hydroxysteroid 17-beta dehydrogenase 4	0.450619	9.37204e-17	1.01364e-15
ENSG00000105499	PLA2G4C	protein_coding	phospholipase A2 group IVC	-1.07298	9.43075e-17	1.01948e-15
ENSG00000154305	MIA3	protein_coding	MIA SH3 domain ER export factor 3	0.6227	9.65362e-17	1.04304e-15
ENSG00000142192	APP	protein_coding	amyloid beta precursor protein	-0.542112	9.68186e-17	1.04556e-15
ENSG00000134817	APLNR	protein_coding	apelin receptor	-1.10932	1.00017e-16	1.07955e-15
ENSG00000128833	MYO5C	protein_coding	myosin VC	0.851151	1.00458e-16	1.08377e-15
ENSG00000136114	THSD1	protein_coding	thrombospondin type 1 domain containing 1	-0.818837	1.03728e-16	1.11848e-15
ENSG00000165175	MID1IP1	protein_coding	MID1 interacting protein 1	0.627476	1.05301e-16	1.13487e-15
ENSG00000163069	SGCB	protein_coding	sarcoglycan beta	-0.629867	1.05776e-16	1.13942e-15
ENSG00000188215	DCUN1D3	protein_coding	defective in cullin neddylation 1 domain containing 3	-0.568113	1.06916e-16	1.15112e-15
ENSG00000078018	MAP2	protein_coding	microtubule associated protein 2	-1.04861	1.08176e-16	1.1641e-15
ENSG00000204131	NHSL2	protein_coding	NHS like 2	-1.27749	1.11072e-16	1.19466e-15
ENSG00000168398	BDKRB2	protein_coding	bradykinin receptor B2	-0.959522	1.11776e-16	1.20162e-15
ENSG00000186818	LILRB4	protein_coding	leukocyte immunoglobulin like receptor B4	-1.31545	1.13714e-16	1.22183e-15
ENSG00000230797	YY2	protein_coding	YY2 transcription factor	-0.832206	1.15604e-16	1.24152e-15
ENSG00000099977	DDT	protein_coding	D-dopachrome tautomerase	0.95538	1.15924e-16	1.24433e-15
ENSG00000105669	COPE	protein_coding	COPI coat complex subunit epsilon	0.490825	1.17081e-16	1.25612e-15
ENSG00000120075	HOXB5	protein_coding	homeobox B5	-1.43788	1.18848e-16	1.27443e-15
ENSG00000116774	OLFML3	protein_coding	olfactomedin like 3	-0.99433	1.1895e-16	1.27489e-15
ENSG00000168491	CCDC110	protein_coding	coiled-coil domain containing 110	1.75803	1.20001e-16	1.28551e-15
ENSG00000049449	RCN1	protein_coding	reticulocalbin 1	-0.75261	1.28481e-16	1.37566e-15
ENSG00000182551	ADI1	protein_coding	acireductone dioxygenase 1	0.566447	1.28919e-16	1.37966e-15
ENSG00000189184	PCDH18	protein_coding	protocadherin 18	-0.818605	1.33559e-16	1.4286e-15
ENSG00000182742	HOXB4	protein_coding	homeobox B4	-1.01183	1.33809e-16	1.43056e-15
ENSG00000158292	GPR153	protein_coding	G protein-coupled receptor 153	-1.0382	1.34958e-16	1.44212e-15
ENSG00000145431	PDGFC	protein_coding	platelet derived growth factor C	-0.754145	1.35223e-16	1.44422e-15
ENSG00000168490	PHYHIP	protein_coding	phytanoyl-CoA 2-hydroxylase interacting protein	-1.46334	1.36306e-16	1.45507e-15
ENSG00000165644	COMTD1	protein_coding	catechol-O-methyltransferase domain containing 1	0.930468	1.37166e-16	1.46351e-15
ENSG00000168036	CTNNB1	protein_coding	catenin beta 1	-0.457075	1.38908e-16	1.48063e-15
ENSG00000171560	FGA	protein_coding	fibrinogen alpha chain	3.597	1.41166e-16	1.50393e-15
ENSG00000187742	SECISBP2	protein_coding	SECIS binding protein 2	0.383897	1.4413e-16	1.53476e-15
ENSG00000173546	CSPG4	protein_coding	chondroitin sulfate proteoglycan 4	-1.35725	1.47293e-16	1.56765e-15
ENSG00000123496	IL13RA2	protein_coding	interleukin 13 receptor subunit alpha 2	-2.86799	1.47531e-16	1.5694e-15
ENSG00000140350	ANP32A	protein_coding	acidic nuclear phosphoprotein 32 family member A	0.43202	1.49621e-16	1.59084e-15
ENSG00000188783	PRELP	protein_coding	proline and arginine rich end leucine rich repeat protein	-1.77638	1.51923e-16	1.61451e-15
ENSG00000169299	PGM2	protein_coding	phosphoglucomutase 2	-0.595451	1.53448e-16	1.62991e-15
ENSG00000164062	APEH	protein_coding	acylaminoacyl-peptide hydrolase	0.500342	1.54708e-16	1.64247e-15
ENSG00000104866	PPP1R37	protein_coding	protein phosphatase 1 regulatory subunit 37	0.562981	1.59165e-16	1.68857e-15
ENSG00000173530	TNFRSF10D	protein_coding	TNF receptor superfamily member 10d	-0.862901	1.59208e-16	1.68857e-15
ENSG00000172765	TMCC1	protein_coding	transmembrane and coiled-coil domain family 1	-0.388468	1.59291e-16	1.68861e-15
ENSG00000155957	TMBIM4	protein_coding	transmembrane BAX inhibitor motif containing 4	0.406629	1.59835e-16	1.69354e-15
ENSG00000139567	ACVRL1	protein_coding	activin A receptor like type 1	-0.568112	1.60298e-16	1.6976e-15
ENSG00000181915	ADO	protein_coding	2-aminoethanethiol dioxygenase	-0.31493	1.62811e-16	1.72336e-15
ENSG00000132535	DLG4	protein_coding	discs large MAGUK scaffold protein 4	-0.783423	1.65368e-16	1.74956e-15
ENSG00000131634	TMEM204	protein_coding	transmembrane protein 204	-0.688481	1.67705e-16	1.77341e-15
ENSG00000112992	NNT	protein_coding	nicotinamide nucleotide transhydrogenase	0.87839	1.68663e-16	1.78265e-15
ENSG00000197822	OCLN	protein_coding	occludin	0.954916	1.6888e-16	1.78407e-15
ENSG00000006282	SPATA20	protein_coding	spermatogenesis associated 20	0.633882	1.73316e-16	1.83002e-15
ENSG00000058262	SEC61A1	protein_coding	SEC61 translocon subunit alpha 1	0.423365	1.78905e-16	1.8881e-15
ENSG00000261934	PCDHGA9	protein_coding	protocadherin gamma subfamily A, 9	-0.986524	1.81051e-16	1.90981e-15
ENSG00000023171	GRAMD1B	protein_coding	GRAM domain containing 1B	1.09938	1.82619e-16	1.92539e-15
ENSG00000157570	TSPAN18	protein_coding	tetraspanin 18	-1.23373	1.83718e-16	1.93544e-15
ENSG00000118496	FBXO30	protein_coding	F-box protein 30	-0.734367	1.83753e-16	1.93544e-15
ENSG00000058272	PPP1R12A	protein_coding	protein phosphatase 1 regulatory subunit 12A	-0.783222	1.85419e-16	1.95158e-15
ENSG00000277632	CCL3	protein_coding	C-C motif chemokine ligand 3	-1.58404	1.85469e-16	1.95158e-15
ENSG00000130830	MPP1	protein_coding	membrane palmitoylated protein 1	-0.743137	1.89295e-16	1.99086e-15
ENSG00000205744	DENND1C	protein_coding	DENN domain containing 1C	0.743883	1.94759e-16	2.04631e-15
ENSG00000198948	MFAP3L	protein_coding	microfibril associated protein 3 like	-1.08067	1.99295e-16	2.09294e-15
ENSG00000183978	COA3	protein_coding	cytochrome c oxidase assembly factor 3	0.814821	2.03473e-16	2.13576e-15
ENSG00000120913	PDLIM2	protein_coding	PDZ and LIM domain 2	-0.782465	2.03797e-16	2.13811e-15
ENSG00000104763	ASAH1	protein_coding	N-acylsphingosine amidohydrolase 1	-0.543652	2.07091e-16	2.17161e-15
ENSG00000167641	PPP1R14A	protein_coding	protein phosphatase 1 regulatory inhibitor subunit 14A	-1.71949	2.10456e-16	2.20581e-15
ENSG00000226479	TMEM185B	protein_coding	transmembrane protein 185B	-0.507628	2.10632e-16	2.20657e-15
ENSG00000170807	LMOD2	protein_coding	leiomodin 2	4.18782	2.14107e-16	2.24188e-15
ENSG00000125675	GRIA3	protein_coding	glutamate ionotropic receptor AMPA type subunit 3	1.78459	2.1648e-16	2.26561e-15
ENSG00000154240	CEP112	protein_coding	centrosomal protein 112	-0.937867	2.19116e-16	2.29207e-15
ENSG00000214413	BBIP1	protein_coding	BBSome interacting protein 1	0.494306	2.23371e-16	2.33544e-15
ENSG00000144591	GMPPA	protein_coding	GDP-mannose pyrophosphorylase A	0.491288	2.26921e-16	2.3714e-15
ENSG00000175395	ZNF25	protein_coding	zinc finger protein 25	-0.645874	2.3298e-16	2.43352e-15
ENSG00000139946	PELI2	protein_coding	pellino E3 ubiquitin protein ligase family member 2	0.829708	2.38189e-16	2.48671e-15
ENSG00000132305	IMMT	protein_coding	inner membrane mitochondrial protein	0.412203	2.44629e-16	2.5527e-15
ENSG00000126214	KLC1	protein_coding	kinesin light chain 1	-0.417141	2.44889e-16	2.55417e-15
ENSG00000008256	CYTH3	protein_coding	cytohesin 3	-0.645521	2.46037e-16	2.56489e-15
ENSG00000157103	SLC6A1	protein_coding	solute carrier family 6 member 1	-1.33827	2.46446e-16	2.56789e-15
ENSG00000185963	BICD2	protein_coding	BICD cargo adaptor 2	-0.437579	2.48827e-16	2.58918e-15
ENSG00000091483	FH	protein_coding	fumarate hydratase	0.544775	2.48853e-16	2.58918e-15
ENSG00000167210	LOXHD1	protein_coding	lipoxygenase homology domains 1	-1.62265	2.49069e-16	2.59017e-15
ENSG00000139572	GPR84	protein_coding	G protein-coupled receptor 84	-1.67113	2.49873e-16	2.59727e-15
ENSG00000132122	SPATA6	protein_coding	spermatogenesis associated 6	0.773651	2.51401e-16	2.61187e-15
[truncated: 16,193 more rows]

## Sheet: Table S7
gene_name	gene_biotype	description	log2FoldChange	pvalue	padj
NAIF1	protein_coding	nuclear apoptosis inducing factor 1	-0.277978	6.89582e-47	1.43881e-42
PM20D1	protein_coding	peptidase M20 domain containing 1	-2.91451	6.17403e-24	6.44106e-20
MAL	protein_coding	mal, T cell differentiation protein	-2.94725	1.77445e-23	1.20366e-19
CHIA	protein_coding	chitinase acidic	-8.51882	2.30752e-23	1.20366e-19
UBE2QL1	protein_coding	ubiquitin conjugating enzyme E2 Q family like 1	-2.44219	6.40639e-23	2.67339e-19
TRIM74	protein_coding	tripartite motif containing 74	-3.58782	3.26779e-22	1.13637e-18
ESRRG	protein_coding	estrogen related receptor gamma	-4.12605	4.99334e-22	1.48837e-18
ADAMTS13	protein_coding	ADAM metallopeptidase with thrombospondin type 1 motif 13	-1.67065	6.98902e-22	1.82282e-18
MICALL1	protein_coding	MICAL like 1	-1.59162	8.4878e-22	1.96776e-18
B3GAT1	protein_coding	beta-1,3-glucuronyltransferase 1	-3.36128	1.86763e-21	3.8968e-18
SLC25A42	protein_coding	solute carrier family 25 member 42	-0.931301	3.49667e-21	6.63254e-18
GRIA3	protein_coding	glutamate ionotropic receptor AMPA type subunit 3	-2.35047	3.94259e-21	6.85518e-18
MASP1	protein_coding	mannan binding lectin serine peptidase 1	-1.98642	5.28339e-21	8.47984e-18
APLP1	protein_coding	amyloid beta precursor like protein 1	-2.85606	6.63366e-21	9.88652e-18
CKB	protein_coding	creatine kinase B	-3.06006	7.6654e-21	1.06489e-17
ZBTB22	protein_coding	zinc finger and BTB domain containing 22	-0.525192	8.16596e-21	1.06489e-17
MUC12	protein_coding	mucin 12, cell surface associated	3.02705	8.86494e-21	1.08804e-17
C16orf89	protein_coding	chromosome 16 open reading frame 89	-2.89601	1.00532e-20	1.16534e-17
CKM	protein_coding	creatine kinase, M-type	-4.64592	1.1816e-20	1.29758e-17
C22orf23	protein_coding	chromosome 22 open reading frame 23	-2.13652	2.21307e-20	2.30879e-17
SLC26A7	protein_coding	solute carrier family 26 member 7	-3.1057	2.79453e-20	2.77657e-17
CUX2	protein_coding	cut like homeobox 2	-3.26544	3.55272e-20	3.36943e-17
GNMT	protein_coding	glycine N-methyltransferase	-3.07578	5.49437e-20	4.98435e-17
DGKD	protein_coding	diacylglycerol kinase delta	-1.56973	6.85252e-20	5.90317e-17
PHYHD1	protein_coding	phytanoyl-CoA dioxygenase domain containing 1	-1.66909	7.37164e-20	5.90317e-17
SLC1A2	protein_coding	solute carrier family 1 member 2	-2.93608	7.67221e-20	5.90317e-17
ADHFE1	protein_coding	alcohol dehydrogenase iron containing 1	-2.12062	8.06135e-20	5.90317e-17
GRIA4	protein_coding	glutamate ionotropic receptor AMPA type subunit 4	-3.52603	8.10478e-20	5.90317e-17
COL2A1	protein_coding	collagen type II alpha 1 chain	-5.89541	8.20474e-20	5.90317e-17
RPRM	protein_coding	reprimo, TP53 dependent G2 arrest mediator homolog	-3.481	1.0624e-19	7.38901e-17
SIGLEC11	protein_coding	sialic acid binding Ig like lectin 11	-3.28493	1.14486e-19	7.70562e-17
TRIM73	protein_coding	tripartite motif containing 73	-2.88371	1.32155e-19	8.61695e-17
SCUBE2	protein_coding	signal peptide, CUB domain and EGF like domain containing 2	-2.19512	1.48115e-19	9.3649e-17
SH3GL2	protein_coding	SH3 domain containing GRB2 like 2, endophilin A1	-3.68585	2.90868e-19	1.73399e-16
FAHD2B	protein_coding	fumarylacetoacetate hydrolase domain containing 2B	-1.526	3.27284e-19	1.89688e-16
GAMT	protein_coding	guanidinoacetate N-methyltransferase	-1.90939	7.75145e-19	4.37119e-16
STK32B	protein_coding	serine/threonine kinase 32B	-1.51705	1.3702e-18	7.52347e-16
SIDT2	protein_coding	SID1 transmembrane family member 2	-1.19151	1.49456e-18	7.99592e-16
PCDH9	protein_coding	protocadherin 9	-2.43119	1.5574e-18	8.1238e-16
ATOH8	protein_coding	atonal bHLH transcription factor 8	-1.41506	1.69067e-18	8.60385e-16
ADAMTSL1	protein_coding	ADAMTS like 1	-1.46291	2.16527e-18	1.07568e-15
PCSK2	protein_coding	proprotein convertase subtilisin/kexin type 2	-3.45835	2.5245e-18	1.22497e-15
DISP1	protein_coding	dispatched RND transporter family member 1	-1.1179	2.68334e-18	1.27245e-15
FBXL13	protein_coding	F-box and leucine rich repeat protein 13	-2.53888	2.90747e-18	1.33533e-15
PTPRS	protein_coding	protein tyrosine phosphatase receptor type S	-1.23668	2.94394e-18	1.33533e-15
UNC79	protein_coding	unc-79 homolog, NALCN channel complex subunit	-2.07259	3.1461e-18	1.39667e-15
RNASE1	protein_coding	ribonuclease A family member 1, pancreatic	-1.71865	4.16454e-18	1.81028e-15
XYLT2	protein_coding	xylosyltransferase 2	-1.90029	4.63784e-18	1.97487e-15
IRS4	protein_coding	insulin receptor substrate 4	-3.78286	8.03943e-18	3.35485e-15
RGMB	protein_coding	repulsive guidance molecule BMP co-receptor b	-1.61282	8.7463e-18	3.57827e-15
CLCNKA	protein_coding	chloride voltage-gated channel Ka	-3.71846	9.60087e-18	3.85235e-15
DPT	protein_coding	dermatopontin	-2.33266	1.03013e-17	4.0554e-15
TBC1D10A	protein_coding	TBC1 domain family member 10A	-0.555053	1.45666e-17	5.5285e-15
PSAPL1	protein_coding	prosaposin like 1	-3.61029	1.45731e-17	5.5285e-15
GPT2	protein_coding	glutamic--pyruvic transaminase 2	-2.01581	1.71737e-17	6.39872e-15
RARRES1	protein_coding	retinoic acid receptor responder 1	2.3784	1.8468e-17	6.76025e-15
DNER	protein_coding	delta/notch like EGF repeat containing	-3.59161	2.08008e-17	7.4829e-15
ALDH3A1	protein_coding	aldehyde dehydrogenase 3 family member A1	-2.4212	2.26359e-17	8.00504e-15
EPN3	protein_coding	epsin 3	-2.14123	2.34134e-17	8.142e-15
PGA5	protein_coding	pepsinogen A5	-6.1494	2.9206e-17	9.94054e-15
CCKBR	protein_coding	cholecystokinin B receptor	-3.91688	2.95382e-17	9.94054e-15
HOMER2	protein_coding	homer scaffold protein 2	-2.48666	3.14597e-17	1.02806e-14
SOSTDC1	protein_coding	sclerostin domain containing 1	-3.12449	3.18319e-17	1.02806e-14
RDH12	protein_coding	retinol dehydrogenase 12	-2.73335	3.20269e-17	1.02806e-14
PNPLA7	protein_coding	patatin like phospholipase domain containing 7	-1.61108	3.58494e-17	1.13333e-14
GAST	protein_coding	gastrin	-6.98228	4.15846e-17	1.29502e-14
APOBEC2	protein_coding	apolipoprotein B mRNA editing enzyme catalytic subunit 2	-3.16305	4.48636e-17	1.35422e-14
PAIP2B	protein_coding	poly(A) binding protein interacting protein 2B	-2.06075	4.53802e-17	1.35422e-14
TCF25	protein_coding	transcription factor 25	-0.440846	4.54327e-17	1.35422e-14
SLC26A9	protein_coding	solute carrier family 26 member 9	-3.00225	4.67257e-17	1.37314e-14
ATP4B	protein_coding	ATPase H+/K+ transporting subunit beta	-4.96155	5.29121e-17	1.53335e-14
SLC7A8	protein_coding	solute carrier family 7 member 8	-1.54815	5.39732e-17	1.54267e-14
MUCL3	protein_coding	mucin like 3	-3.38688	5.76643e-17	1.6259e-14
GLUL	protein_coding	glutamate-ammonia ligase	-1.56905	6.76957e-17	1.88303e-14
MYRIP	protein_coding	myosin VIIA and Rab interacting protein	-2.29268	6.85888e-17	1.88303e-14
TRIM50	protein_coding	tripartite motif containing 50	-4.13841	7.20215e-17	1.95159e-14
KCNE2	protein_coding	potassium voltage-gated channel subfamily E regulatory subunit 2	-3.7734	7.3617e-17	1.96925e-14
ATP4A	protein_coding	ATPase H+/K+ transporting subunit alpha	-5.06721	8.2652e-17	2.18295e-14
CDH2	protein_coding	cadherin 2	-2.238	9.8139e-17	2.55959e-14
PLIN5	protein_coding	perilipin 5	-2.85326	1.09084e-16	2.80992e-14
GPR155	protein_coding	G protein-coupled receptor 155	-2.3267	1.28573e-16	3.27154e-14
CHAD	protein_coding	chondroadherin	-2.4326	1.3207e-16	3.32004e-14
POLDIP3	protein_coding	DNA polymerase delta interacting protein 3	-0.422648	1.46841e-16	3.64741e-14
GKN1	protein_coding	gastrokine 1	-4.11087	1.89238e-16	4.64524e-14
HRH2	protein_coding	histamine receptor H2	-2.26591	2.30773e-16	5.55587e-14
GLRA1	protein_coding	glycine receptor alpha 1	-1.95704	2.31661e-16	5.55587e-14
ARHGEF37	protein_coding	Rho guanine nucleotide exchange factor 37	-1.37531	2.46845e-16	5.85276e-14
DGLUCY	protein_coding	D-glutamate cyclase	-0.836314	2.55896e-16	5.99917e-14
LACTB2	protein_coding	lactamase beta 2	1.02731	2.61625e-16	6.06533e-14
LIFR	protein_coding	LIF receptor subunit alpha	-1.76262	2.80344e-16	6.42788e-14
ANGPTL3	protein_coding	angiopoietin like 3	-3.63499	3.04672e-16	6.90977e-14
SRI	protein_coding	sorcin	0.844243	3.86658e-16	8.67487e-14
BHMT	protein_coding	betaine--homocysteine S-methyltransferase	-2.34412	4.47154e-16	9.8873e-14
PPP2R3A	protein_coding	protein phosphatase 2 regulatory subunit B''alpha	-1.54011	4.50177e-16	9.8873e-14
GNG7	protein_coding	G protein subunit gamma 7	-1.43041	4.70004e-16	1.02153e-13
KCNMB2	protein_coding	potassium calcium-activated channel subfamily M regulatory beta subunit 2	-2.02056	4.80856e-16	1.03434e-13
KAZALD1	protein_coding	Kazal type serine peptidase inhibitor domain 1	-1.40509	4.94824e-16	1.05352e-13
METTL7A	protein_coding	methyltransferase like 7A	-1.32761	5.30224e-16	1.11749e-13
C3orf18	protein_coding	chromosome 3 open reading frame 18	-1.34981	5.67692e-16	1.18449e-13
HPN	protein_coding	hepsin	-2.89141	6.02252e-16	1.24416e-13
CBLIF	protein_coding	cobalamin binding intrinsic factor	-4.31135	6.1475e-16	1.25601e-13
ESRRB	protein_coding	estrogen related receptor beta	-3.60564	6.20027e-16	1.25601e-13
ASAP3	protein_coding	ArfGAP with SH3 domain, ankyrin repeat and PH domain 3	-1.01119	6.84087e-16	1.36299e-13
NFYC	protein_coding	nuclear transcription factor Y subunit gamma	-0.413724	6.86463e-16	1.36299e-13
SST	protein_coding	somatostatin	-3.15919	6.92435e-16	1.36299e-13
SLC25A4	protein_coding	solute carrier family 25 member 4	-1.62041	7.24883e-16	1.41352e-13
CNTN3	protein_coding	contactin 3	-2.38334	7.9495e-16	1.5358e-13
STK31	protein_coding	serine/threonine kinase 31	2.16448	1.03588e-15	1.98291e-13
PAWR	protein_coding	pro-apoptotic WT1 regulator	0.595129	1.08165e-15	2.0517e-13
ITGB8	protein_coding	integrin subunit beta 8	1.29079	1.27684e-15	2.40011e-13
SLC5A5	protein_coding	solute carrier family 5 member 5	-3.53313	1.56736e-15	2.91483e-13
PDGFD	protein_coding	platelet derived growth factor D	-1.43333	1.57861e-15	2.91483e-13
ATF4	protein_coding	activating transcription factor 4	-0.574558	2.56406e-15	4.69291e-13
CCDC149	protein_coding	coiled-coil domain containing 149	-0.901494	2.58891e-15	4.69718e-13
TADA3	protein_coding	transcriptional adaptor 3	-0.356056	2.65607e-15	4.7775e-13
FAM135B	protein_coding	family with sequence similarity 135 member B	-2.46232	2.86043e-15	5.06592e-13
GKN2	protein_coding	gastrokine 2	-3.79927	2.86498e-15	5.06592e-13
HK1	protein_coding	hexokinase 1	-0.699415	3.03126e-15	5.31489e-13
ZNF662	protein_coding	zinc finger protein 662	-1.32591	3.20137e-15	5.56638e-13
LGALS9C	protein_coding	galectin 9C	-2.65248	3.74259e-15	6.36538e-13
CFAP410	protein_coding	cilia and flagella associated protein 410	-0.626103	3.77651e-15	6.36538e-13
ZNF467	protein_coding	zinc finger protein 467	-1.20895	3.78292e-15	6.36538e-13
RBP4	protein_coding	retinol binding protein 4	2.5415	4.27396e-15	7.13409e-13
TM7SF2	protein_coding	transmembrane 7 superfamily member 2	-1.84042	4.42354e-15	7.32518e-13
RNF112	protein_coding	ring finger protein 112	-1.31973	4.75683e-15	7.75683e-13
PPP4R4	protein_coding	protein phosphatase 4 regulatory subunit 4	-2.24246	4.75857e-15	7.75683e-13
VSTM2A	protein_coding	V-set and transmembrane domain containing 2A	-3.17663	4.98357e-15	8.06064e-13
C1QL1	protein_coding	complement C1q like 1	-2.04261	5.11859e-15	8.21533e-13
KLF15	protein_coding	Kruppel like factor 15	-2.06852	5.22734e-15	8.32583e-13
TNFSF15	protein_coding	TNF superfamily member 15	1.03842	5.33917e-15	8.40294e-13
MPPED1	protein_coding	metallophosphoesterase domain containing 1	-2.60094	5.3563e-15	8.40294e-13
TMED6	protein_coding	transmembrane p24 trafficking protein 6	-2.97718	5.65002e-15	8.79758e-13
LRATD1	protein_coding	LRAT domain containing 1	1.77249	5.8923e-15	9.10688e-13
PLA2G1B	protein_coding	phospholipase A2 group IB	-3.37852	6.19287e-15	9.50104e-13
ENHO	protein_coding	energy homeostasis associated	-2.12687	6.27164e-15	9.52112e-13
CPA2	protein_coding	carboxypeptidase A2	-4.32544	6.29722e-15	9.52112e-13
ENAM	protein_coding	enamelin	-2.37274	7.07315e-15	1.05415e-12
ADH7	protein_coding	alcohol dehydrogenase 7 (class IV), mu or sigma polypeptide	-4.04034	7.29133e-15	1.07896e-12
ZNF385B	protein_coding	zinc finger protein 385B	-2.45628	7.81384e-15	1.14814e-12
DDX19B	protein_coding	DEAD-box helicase 19B	-0.443451	8.0396e-15	1.17305e-12
CLDN10	protein_coding	claudin 10	-2.18172	8.25485e-15	1.19609e-12
HOXA9	protein_coding	homeobox A9	2.15424	8.41018e-15	1.2102e-12
GSTA3	protein_coding	glutathione S-transferase alpha 3	-6.05068	9.26301e-15	1.32355e-12
SNRPN	protein_coding	small nuclear ribonucleoprotein polypeptide N	-1.13853	9.32482e-15	1.32355e-12
CDH22	protein_coding	cadherin 22	-2.99337	1.00851e-14	1.4218e-12
LGALS9B	protein_coding	galectin 9B	-2.80304	1.0727e-14	1.49619e-12
ALDH6A1	protein_coding	aldehyde dehydrogenase 6 family member A1	-1.38595	1.32558e-14	1.82356e-12
RAB27A	protein_coding	RAB27A, member RAS oncogene family	-1.08661	1.32845e-14	1.82356e-12
PLEKHH3	protein_coding	pleckstrin homology, MyTH4 and FERM domain containing H3	-0.877423	1.43217e-14	1.95152e-12
CYB5R1	protein_coding	cytochrome b5 reductase 1	-1.22974	1.44659e-14	1.95152e-12
MYBPC3	protein_coding	myosin binding protein C3	-2.45486	1.44973e-14	1.95152e-12
KLB	protein_coding	klotho beta	-2.00601	1.66058e-14	2.2175e-12
GBGT1	protein_coding	globoside alpha-1,3-N-acetylgalactosaminyltransferase 1 (FORS blood group)	-1.56837	1.66857e-14	2.2175e-12
ARHGAP24	protein_coding	Rho GTPase activating protein 24	-0.962884	1.7168e-14	2.26715e-12
PKP1	protein_coding	plakophilin 1	3.64699	1.97381e-14	2.58171e-12
PTPRN	protein_coding	protein tyrosine phosphatase receptor type N	-2.20611	1.97975e-14	2.58171e-12
RING1	protein_coding	ring finger protein 1	-0.398216	2.08995e-14	2.70849e-12
CWH43	protein_coding	cell wall biogenesis 43 C-terminal homolog	-3.96968	2.16654e-14	2.77474e-12
ATP6V1C1	protein_coding	ATPase H+ transporting V1 subunit C1	0.440311	2.17415e-14	2.77474e-12
CLIC6	protein_coding	chloride intracellular channel 6	-2.59091	2.18096e-14	2.77474e-12
CARNS1	protein_coding	carnosine synthase 1	-1.90863	2.25105e-14	2.84656e-12
VSIG2	protein_coding	V-set and immunoglobulin domain containing 2	-2.18964	2.45165e-14	3.08154e-12
ACADL	protein_coding	acyl-CoA dehydrogenase long chain	-2.46842	2.54781e-14	3.18324e-12
TFF1	protein_coding	trefoil factor 1	-2.66136	2.64265e-14	3.28208e-12
PEBP4	protein_coding	phosphatidylethanolamine binding protein 4	-2.77086	2.741e-14	3.38408e-12
FAM117A	protein_coding	family with sequence similarity 117 member A	-0.877691	3.13823e-14	3.85171e-12
IZUMO1	protein_coding	izumo sperm-egg fusion 1	-3.2083	3.16757e-14	3.86499e-12
CIRBP	protein_coding	cold inducible RNA binding protein	-0.824036	3.2242e-14	3.91122e-12
PLBD1	protein_coding	phospholipase B domain containing 1	1.05451	3.42197e-14	4.12713e-12
CYP2C8	protein_coding	cytochrome P450 family 2 subfamily C member 8	-2.34547	3.44433e-14	4.13022e-12
SYNGR1	protein_coding	synaptogyrin 1	-1.21324	3.54365e-14	4.22504e-12
SERPINA1	protein_coding	serpin family A member 1	1.89939	3.7097e-14	4.37305e-12
ALKBH5	protein_coding	alkB homolog 5, RNA demethylase	-0.430336	4.22967e-14	4.95798e-12
SLC2A12	protein_coding	solute carrier family 2 member 12	-2.31647	4.26702e-14	4.97382e-12
TGIF1	protein_coding	TGFB induced factor homeobox 1	0.790941	4.49651e-14	5.21221e-12
CAMK2B	protein_coding	calcium/calmodulin dependent protein kinase II beta	-2.0387	4.59188e-14	5.29334e-12
NRG4	protein_coding	neuregulin 4	-1.45181	4.97887e-14	5.70792e-12
TMCO4	protein_coding	transmembrane and coiled-coil domains 4	-0.665881	5.0593e-14	5.76844e-12
FBXW4	protein_coding	F-box and WD repeat domain containing 4	-0.626836	5.13447e-14	5.82232e-12
DEAF1	protein_coding	DEAF1 transcription factor	-0.914963	5.38414e-14	6.07244e-12
CXXC1	protein_coding	CXXC finger protein 1	-0.529409	5.46796e-14	6.13381e-12
TRIOBP	protein_coding	TRIO and F-actin binding protein	-0.503657	5.5996e-14	6.2479e-12
PXMP2	protein_coding	peroxisomal membrane protein 2	-1.42146	5.63061e-14	6.24908e-12
PGC	protein_coding	progastricsin	-3.65136	6.10479e-14	6.7395e-12
EPS15L1	protein_coding	epidermal growth factor receptor pathway substrate 15 like 1	-0.367685	6.5542e-14	7.19754e-12
SLC44A2	protein_coding	solute carrier family 44 member 2	-0.862853	6.67341e-14	7.25212e-12
SERHL2	protein_coding	serine hydrolase like 2	-0.706693	6.75531e-14	7.30308e-12
DUSP19	protein_coding	dual specificity phosphatase 19	-1.59342	7.85434e-14	8.40414e-12
SEC14L6	protein_coding	SEC14 like lipid binding 6	-1.73742	8.3502e-14	8.88913e-12
KCNJ15	protein_coding	potassium inwardly rectifying channel subfamily J member 15	-2.19219	8.60957e-14	9.11871e-12
WBP1	protein_coding	WW domain binding protein 1	-0.821553	9.04985e-14	9.53663e-12
TECPR1	protein_coding	tectonin beta-propeller repeat containing 1	-0.734948	9.19798e-14	9.59579e-12
MAP7D2	protein_coding	MAP7 domain containing 2	-2.57124	9.46532e-14	9.79281e-12
ANKRD65	protein_coding	ankyrin repeat domain 65	-1.44005	9.48069e-14	9.79281e-12
CLTRN	protein_coding	collectrin, amino acid transport regulator	-1.93899	9.58575e-14	9.85255e-12
FRMD1	protein_coding	FERM domain containing 1	-3.41859	1.01454e-13	1.03766e-11
VAMP2	protein_coding	vesicle associated membrane protein 2	-0.677183	1.02584e-13	1.04112e-11
GNAZ	protein_coding	G protein subunit alpha z	-1.50235	1.03008e-13	1.04112e-11
LINGO2	protein_coding	leucine rich repeat and Ig domain containing 2	-2.65714	1.03289e-13	1.04112e-11
GCNT4	protein_coding	glucosaminyl (N-acetyl) transferase 4	-1.9068	1.03995e-13	1.0432e-11
GUCA1C	protein_coding	guanylate cyclase activator 1C	-5.80027	1.05612e-13	1.04938e-11
SUSD4	protein_coding	sushi domain containing 4	-1.82775	1.05617e-13	1.04938e-11
FUT1	protein_coding	fucosyltransferase 1 (H blood group)	-1.74091	1.07927e-13	1.06725e-11
HIRIP3	protein_coding	HIRA interacting protein 3	-0.489485	1.11274e-13	1.09515e-11
SHISA6	protein_coding	shisa family member 6	-2.26014	1.17496e-13	1.15096e-11
SCNN1B	protein_coding	sodium channel epithelial 1 subunit beta	-2.47874	1.1865e-13	1.15684e-11
ADRB2	protein_coding	adrenoceptor beta 2	-1.09783	1.21546e-13	1.17956e-11
PTH1R	protein_coding	parathyroid hormone 1 receptor	-1.34042	1.27883e-13	1.23532e-11
ROGDI	protein_coding	rogdi atypical leucine zipper	-0.752511	1.30381e-13	1.25364e-11
TMEM8B	protein_coding	transmembrane protein 8B	-0.876091	1.33437e-13	1.27714e-11
ID3	protein_coding	inhibitor of DNA binding 3, HLH protein	-0.934854	1.34311e-13	1.27963e-11
MAGIX	protein_coding	MAGI family member, X-linked	-1.33527	1.38681e-13	1.31526e-11
TLE4	protein_coding	TLE family member 4, transcriptional corepressor	-0.641084	1.71162e-13	1.61597e-11
CKMT2	protein_coding	creatine kinase, mitochondrial 2	-2.63906	1.72804e-13	1.62412e-11
CCDC106	protein_coding	coiled-coil domain containing 106	-0.888159	1.89971e-13	1.77746e-11
PLCXD3	protein_coding	phosphatidylinositol specific phospholipase C X domain containing 3	-2.3257	1.92602e-13	1.79403e-11
TNFRSF10B	protein_coding	TNF receptor superfamily member 10b	0.78858	1.96168e-13	1.81913e-11
EVI5L	protein_coding	ecotropic viral integration site 5 like	-0.596801	2.03324e-13	1.87714e-11
OXCT1	protein_coding	3-oxoacid CoA-transferase 1	-1.36586	2.08118e-13	1.90915e-11
CRY2	protein_coding	cryptochrome circadian regulator 2	-0.725709	2.08621e-13	1.90915e-11
STIM1	protein_coding	stromal interaction molecule 1	-0.564303	2.1933e-13	1.99839e-11
CCKAR	protein_coding	cholecystokinin A receptor	-3.99436	2.25244e-13	2.04336e-11
FAM91A1	protein_coding	family with sequence similarity 91 member A1	0.618171	2.34338e-13	2.11665e-11
TFRC	protein_coding	transferrin receptor	0.823348	2.36366e-13	2.12576e-11
DHRS7	protein_coding	dehydrogenase/reductase 7	-0.92131	2.54484e-13	2.27888e-11
PTGER3	protein_coding	prostaglandin E receptor 3	-2.09518	2.57076e-13	2.29226e-11
BCKDHA	protein_coding	branched chain keto acid dehydrogenase E1 subunit alpha	-1.01164	2.69975e-13	2.39703e-11
GSTM2	protein_coding	glutathione S-transferase mu 2	-1.2378	2.74245e-13	2.42462e-11
CCDC160	protein_coding	coiled-coil domain containing 160	-2.12595	3.03903e-13	2.6755e-11
PPP6R2	protein_coding	protein phosphatase 6 regulatory subunit 2	-0.357068	3.10546e-13	2.7225e-11
RRNAD1	protein_coding	ribosomal RNA adenine dimethylase domain containing 1	-0.488478	3.32652e-13	2.90409e-11
ASB11	protein_coding	ankyrin repeat and SOCS box containing 11	-4.28258	3.53064e-13	3.06945e-11
CYFIP2	protein_coding	cytoplasmic FMR1 interacting protein 2	-1.20063	3.65278e-13	3.15168e-11
GGH	protein_coding	gamma-glutamyl hydrolase	1.27915	3.65544e-13	3.15168e-11
TXNRD2	protein_coding	thioredoxin reductase 2	-0.9008	4.00216e-13	3.43642e-11
ENSG00000262526	protein_coding	novel protein	-24.276	4.10342e-13	3.50893e-11
F2RL2	protein_coding	coagulation factor II thrombin receptor like 2	1.68445	4.25912e-13	3.62492e-11
ARHGEF39	protein_coding	Rho guanine nucleotide exchange factor 39	-1.16408	4.27381e-13	3.62492e-11
CADM2	protein_coding	cell adhesion molecule 2	-2.6884	4.44648e-13	3.7561e-11
ME3	protein_coding	malic enzyme 3	-0.993139	4.58757e-13	3.85966e-11
SGSM3	protein_coding	small G protein signaling modulator 3	-0.846511	4.67895e-13	3.92074e-11
CITED2	protein_coding	Cbp/p300 interacting transactivator with Glu/Asp rich carboxy-terminal domain 2	-0.846031	4.78792e-13	3.996e-11
CACNA2D2	protein_coding	calcium voltage-gated channel auxiliary subunit alpha2delta 2	-1.48064	4.98456e-13	4.14354e-11
HSD17B8	protein_coding	hydroxysteroid 17-beta dehydrogenase 8	-0.802747	5.15613e-13	4.26916e-11
ATP9B	protein_coding	ATPase phospholipid transporting 9B (putative)	-0.585122	5.34372e-13	4.40616e-11
ARAF	protein_coding	A-Raf proto-oncogene, serine/threonine kinase	-0.463003	5.38035e-13	4.40616e-11
PI4KB	protein_coding	phosphatidylinositol 4-kinase beta	-0.242987	5.38496e-13	4.40616e-11
RAP1GAP	protein_coding	RAP1 GTPase activating protein	-2.08726	5.57686e-13	4.54536e-11
DUOX1	protein_coding	dual oxidase 1	-2.08531	5.82086e-13	4.72577e-11
ST8SIA3	protein_coding	ST8 alpha-N-acetyl-neuraminide alpha-2,8-sialyltransferase 3	-2.62775	5.87228e-13	4.74904e-11
FXYD4	protein_coding	FXYD domain containing ion transport regulator 4	-3.68848	6.14993e-13	4.95438e-11
ACTL6B	protein_coding	actin like 6B	-3.75286	6.36681e-13	5.10936e-11
SELENBP1	protein_coding	selenium binding protein 1	-1.17787	6.506e-13	5.20106e-11
PYROXD2	protein_coding	pyridine nucleotide-disulphide oxidoreductase domain 2	-0.825547	6.82232e-13	5.43311e-11
RIC3	protein_coding	RIC3 acetylcholine receptor chaperone	-1.53437	6.9054e-13	5.47837e-11
GTF2IRD2	protein_coding	GTF2I repeat domain containing 2	-0.754152	7.17445e-13	5.67026e-11
HPSE	protein_coding	heparanase	1.12214	7.32715e-13	5.7691e-11
F2R	protein_coding	coagulation factor II thrombin receptor	1.21376	7.49241e-13	5.87703e-11
RIMS4	protein_coding	regulating synaptic membrane exocytosis 4	-2.67833	8.11208e-13	6.33927e-11
NEXMIF	protein_coding	neurite extension and migration factor	-1.85366	8.18961e-13	6.37598e-11
CCNJ	protein_coding	cyclin J	0.610197	8.60124e-13	6.67155e-11
PGA3	protein_coding	pepsinogen A3	-4.45324	9.27268e-13	7.16572e-11
ELL2	protein_coding	elongation factor for RNA polymerase II 2	-0.947657	9.4165e-13	7.25001e-11
CEP85L	protein_coding	centrosomal protein 85 like	-0.926982	1.04601e-12	7.99451e-11
SPRYD3	protein_coding	SPRY domain containing 3	-0.408073	1.0974e-12	8.35664e-11
ACOX3	protein_coding	acyl-CoA oxidase 3, pristanoyl	-0.532509	1.10802e-12	8.40686e-11
RGN	protein_coding	regucalcin	-1.69273	1.13876e-12	8.59655e-11
CA2	protein_coding	carbonic anhydrase 2	-2.09374	1.16397e-12	8.73609e-11
CYSTM1	protein_coding	cysteine rich transmembrane module containing 1	-1.46755	1.18402e-12	8.85468e-11
ENSG00000267385	protein_coding	novel protein	-2.58887	1.18894e-12	8.85974e-11
BTD	protein_coding	biotinidase	-0.703335	1.25476e-12	9.31693e-11
TFR2	protein_coding	transferrin receptor 2	-2.27741	1.27189e-12	9.37834e-11
RAB11B	protein_coding	RAB11B, member RAS oncogene family	-0.487949	1.27202e-12	9.37834e-11
ALAD	protein_coding	aminolevulinate dehydratase	-0.759582	1.28732e-12	9.45772e-11
KCNJ12	protein_coding	potassium inwardly rectifying channel subfamily J member 12	-1.45199	1.30116e-12	9.52588e-11
GPX3	protein_coding	glutathione peroxidase 3	-1.03035	1.32018e-12	9.63133e-11
AKR1C2	protein_coding	aldo-keto reductase family 1 member C2	-2.061	1.3421e-12	9.7571e-11
ZBTB17	protein_coding	zinc finger and BTB domain containing 17	-0.384966	1.44947e-12	1.04528e-10
ADAMTS15	protein_coding	ADAM metallopeptidase with thrombospondin type 1 motif 15	-1.40165	1.45158e-12	1.04528e-10
GPRC5C	protein_coding	G protein-coupled receptor class C group 5 member C	-1.71854	1.45282e-12	1.04528e-10
CTSF	protein_coding	cathepsin F	-1.05236	1.46391e-12	1.04964e-10
XKR8	protein_coding	XK related 8	-0.536748	1.52477e-12	1.08953e-10
PBXIP1	protein_coding	PBX homeobox interacting protein 1	-0.788535	1.5398e-12	1.09651e-10
MACC1	protein_coding	MET transcriptional regulator MACC1	1.28708	1.56587e-12	1.11129e-10
CGNL1	protein_coding	cingulin like 1	-1.56816	1.60903e-12	1.13805e-10
PGM2L1	protein_coding	phosphoglucomutase 2 like 1	0.955833	1.61585e-12	1.13901e-10
NCOA7	protein_coding	nuclear receptor coactivator 7	0.773274	1.66496e-12	1.16968e-10
TLE5	protein_coding	TLE family member 5, transcriptional modulator	-0.518985	1.72199e-12	1.20568e-10
AFM	protein_coding	afamin	-5.07411	1.76888e-12	1.23437e-10
LMF1	protein_coding	lipase maturation factor 1	-0.692893	1.80306e-12	1.25403e-10
NR6A1	protein_coding	nuclear receptor subfamily 6 group A member 1	1.20447	1.91413e-12	1.32514e-10
CD55	protein_coding	CD55 molecule (Cromer blood group)	1.49792	1.91801e-12	1.32514e-10
INSRR	protein_coding	insulin receptor related receptor	-2.9788	1.93392e-12	1.33173e-10
OSGIN2	protein_coding	oxidative stress induced growth inhibitor family member 2	0.564832	1.99927e-12	1.3722e-10
BAD	protein_coding	BCL2 associated agonist of cell death	-0.69607	2.10278e-12	1.43851e-10
ILDR1	protein_coding	immunoglobulin like domain containing receptor 1	1.59635	2.25623e-12	1.53844e-10
AKR7A3	protein_coding	aldo-keto reductase family 7 member A3	-1.87166	2.29371e-12	1.5589e-10
CARD14	protein_coding	caspase recruitment domain family member 14	1.34026	2.34628e-12	1.58945e-10
C5	protein_coding	complement C5	-1.39728	2.7076e-12	1.82828e-10
SSBP3	protein_coding	single stranded DNA binding protein 3	-0.623662	2.88219e-12	1.93366e-10
ZNF747	protein_coding	zinc finger protein 747	-0.376366	2.9754e-12	1.9898e-10
CAPN9	protein_coding	calpain 9	-2.21792	3.09923e-12	2.06599e-10
KLHL22	protein_coding	kelch like family member 22	-0.499934	3.26294e-12	2.16819e-10
KIF1C	protein_coding	kinesin family member 1C	-0.516751	3.33014e-12	2.20402e-10
KAT5	protein_coding	lysine acetyltransferase 5	-0.329553	3.33798e-12	2.20402e-10
TMEM116	protein_coding	transmembrane protein 116	-1.07727	3.43819e-12	2.25266e-10
SPTSSB	protein_coding	serine palmitoyltransferase small subunit B	-2.03374	3.44088e-12	2.25266e-10
LDHD	protein_coding	lactate dehydrogenase D	-1.60881	3.44403e-12	2.25266e-10
GPANK1	protein_coding	G-patch domain and ankyrin repeats 1	-0.420484	3.55339e-12	2.31361e-10
PDIA2	protein_coding	protein disulfide isomerase family A member 2	-2.59518	3.57049e-12	2.31361e-10
SLC9A4	protein_coding	solute carrier family 9 member A4	-2.7438	3.60361e-12	2.32784e-10
KRT23	protein_coding	keratin 23	2.75917	3.76072e-12	2.42183e-10
PTGDR2	protein_coding	prostaglandin D2 receptor 2	-1.74346	3.99661e-12	2.56582e-10
PRDM16	protein_coding	PR/SET domain 16	-1.47161	4.04098e-12	2.58635e-10
PLCD1	protein_coding	phospholipase C delta 1	-0.551573	4.19718e-12	2.67811e-10
CRELD1	protein_coding	cysteine rich with EGF like domains 1	-0.497965	4.23731e-12	2.69547e-10
VNN1	protein_coding	vanin 1	1.97542	4.32864e-12	2.7452e-10
PACSIN1	protein_coding	protein kinase C and casein kinase substrate in neurons 1	-1.58259	4.38058e-12	2.76972e-10
FNDC5	protein_coding	fibronectin type III domain containing 5	-2.00017	4.44846e-12	2.80104e-10
CERS4	protein_coding	ceramide synthase 4	-1.2068	4.45696e-12	2.80104e-10
CSTA	protein_coding	cystatin A	-1.28012	4.57622e-12	2.86735e-10
FBP2	protein_coding	fructose-bisphosphatase 2	-2.62062	4.61873e-12	2.88532e-10
SLC14A2	protein_coding	solute carrier family 14 member 2	2.53175	4.68148e-12	2.91579e-10
SERPINA5	protein_coding	serpin family A member 5	-2.38016	4.92286e-12	3.05701e-10
DBT	protein_coding	dihydrolipoamide branched chain transacylase E2	-1.04742	5.15064e-12	3.18897e-10
CLDN1	protein_coding	claudin 1	2.30683	5.27407e-12	3.25573e-10
UBE2D1	protein_coding	ubiquitin conjugating enzyme E2 D1	0.615432	5.3385e-12	3.28578e-10
LCN10	protein_coding	lipocalin 10	-1.50362	5.64604e-12	3.46484e-10
TAB1	protein_coding	TGF-beta activated kinase 1 (MAP3K7) binding protein 1	-0.343969	5.68043e-12	3.47572e-10
ACAT1	protein_coding	acetyl-CoA acetyltransferase 1	-1.07705	5.71542e-12	3.48691e-10
ELMOD3	protein_coding	ELMO domain containing 3	-0.36992	5.73862e-12	3.49086e-10
OSMR	protein_coding	oncostatin M receptor	1.09162	5.9316e-12	3.59776e-10
C14orf180	protein_coding	chromosome 14 open reading frame 180	-3.99211	6.01695e-12	3.63895e-10
ZNRF1	protein_coding	zinc and ring finger 1	-0.426621	6.31348e-12	3.80725e-10
LGR5	protein_coding	leucine rich repeat containing G protein-coupled receptor 5	2.13339	6.42116e-12	3.86102e-10
IL17RC	protein_coding	interleukin 17 receptor C	-0.553544	6.44708e-12	3.86547e-10
PON2	protein_coding	paraoxonase 2	0.858145	6.52384e-12	3.90029e-10
AQP4	protein_coding	aquaporin 4	-4.13638	6.65348e-12	3.96642e-10
NPRL2	protein_coding	NPR2 like, GATOR1 complex subunit	-0.540505	6.7523e-12	4.01387e-10
C7orf57	protein_coding	chromosome 7 open reading frame 57	2.9322	7.00059e-12	4.14964e-10
GPR146	protein_coding	G protein-coupled receptor 146	-1.06811	7.19073e-12	4.25027e-10
LTF	protein_coding	lactotransferrin	-2.89153	7.63445e-12	4.49873e-10
RAF1	protein_coding	Raf-1 proto-oncogene, serine/threonine kinase	-0.469494	7.6542e-12	4.49873e-10
SCNN1G	protein_coding	sodium channel epithelial 1 subunit gamma	-3.46169	7.70478e-12	4.51573e-10
ASXL3	protein_coding	ASXL transcriptional regulator 3	-1.48546	7.8465e-12	4.58483e-10
NAA60	protein_coding	N-alpha-acetyltransferase 60, NatF catalytic subunit	-0.548018	7.86662e-12	4.58483e-10
IRX3	protein_coding	iroquois homeobox 3	-2.27596	8.05901e-12	4.68388e-10
UBOX5	protein_coding	U-box domain containing 5	-0.429167	8.25001e-12	4.77634e-10
TNFRSF11B	protein_coding	TNF receptor superfamily member 11b	2.17157	8.26388e-12	4.77634e-10
CCDC110	protein_coding	coiled-coil domain containing 110	-1.7445	8.4406e-12	4.85806e-10
CAPN13	protein_coding	calpain 13	-1.91388	8.45184e-12	4.85806e-10
OPCML	protein_coding	opioid binding protein/cell adhesion molecule like	-1.7955	8.71766e-12	4.99709e-10
TFF2	protein_coding	trefoil factor 2	-2.77302	9.29737e-12	5.31478e-10
MACROD2	protein_coding	mono-ADP ribosylhydrolase 2	-1.05715	9.46272e-12	5.39453e-10
LHPP	protein_coding	phospholysine phosphohistidine inorganic pyrophosphate phosphatase	-0.663481	1.00531e-11	5.71549e-10
CLDN12	protein_coding	claudin 12	0.794994	1.02959e-11	5.83761e-10
ACACB	protein_coding	acetyl-CoA carboxylase beta	-1.0303	1.04462e-11	5.90679e-10
METTL7B	protein_coding	methyltransferase like 7B	1.50058	1.06684e-11	6.01609e-10
VPS4A	protein_coding	vacuolar protein sorting 4 homolog A	-0.374238	1.11395e-11	6.26482e-10
GABRA2	protein_coding	gamma-aminobutyric acid type A receptor subunit alpha2	1.69148	1.11749e-11	6.26787e-10
CELF4	protein_coding	CUGBP Elav-like family member 4	-1.99557	1.12563e-11	6.29658e-10
KCNJ13	protein_coding	potassium inwardly rectifying channel subfamily J member 13	-3.28679	1.15237e-11	6.42891e-10
RBM23	protein_coding	RNA binding motif protein 23	-0.204608	1.15676e-11	6.43624e-10
ZNF446	protein_coding	zinc finger protein 446	-0.386825	1.18488e-11	6.56189e-10
ELOA	protein_coding	elongin A	-0.682918	1.18564e-11	6.56189e-10
C16orf74	protein_coding	chromosome 16 open reading frame 74	-1.19203	1.21707e-11	6.71806e-10
DCXR	protein_coding	dicarbonyl and L-xylulose reductase	-1.16775	1.2313e-11	6.7671e-10
SYT4	protein_coding	synaptotagmin 4	-2.23505	1.23245e-11	6.7671e-10
KCNJ16	protein_coding	potassium inwardly rectifying channel subfamily J member 16	-3.12114	1.28086e-11	7.01447e-10
TMEM143	protein_coding	transmembrane protein 143	-0.65462	1.31457e-11	7.18023e-10
MED16	protein_coding	mediator complex subunit 16	-0.48266	1.34053e-11	7.29247e-10
MUC20	protein_coding	mucin 20, cell surface associated	1.36862	1.34211e-11	7.29247e-10
BMS1	protein_coding	BMS1 ribosome biogenesis factor	0.286917	1.44698e-11	7.8419e-10
KAT8	protein_coding	lysine acetyltransferase 8	-0.341301	1.52259e-11	8.23026e-10
PMM1	protein_coding	phosphomannomutase 1	-0.919416	1.57068e-11	8.45074e-10
C2CD4A	protein_coding	C2 calcium dependent domain containing 4A	1.8263	1.57148e-11	8.45074e-10
SIK2	protein_coding	salt inducible kinase 2	-0.929936	1.61617e-11	8.66873e-10
VPS37C	protein_coding	VPS37C subunit of ESCRT-I	-0.418907	1.64372e-11	8.79389e-10
PABPC4	protein_coding	poly(A) binding protein cytoplasmic 4	-0.773966	1.65452e-11	8.82903e-10
SLC9A3R2	protein_coding	SLC9A3 regulator 2	-0.69366	1.66108e-11	8.84143e-10
SERTM1	protein_coding	serine rich and transmembrane domain containing 1	-2.51485	1.68066e-11	8.92291e-10
PTPRZ1	protein_coding	protein tyrosine phosphatase receptor type Z1	-1.6256	1.6871e-11	8.93433e-10
C17orf107	protein_coding	chromosome 17 open reading frame 107	-0.933055	1.72245e-11	9.09844e-10
SPAST	protein_coding	spastin	0.39352	1.73597e-11	9.14672e-10
KLHDC2	protein_coding	kelch domain containing 2	-0.536813	1.79602e-11	9.43929e-10
PKNOX2	protein_coding	PBX/knotted 1 homeobox 2	-1.16186	1.88233e-11	9.86805e-10
NKX6-2	protein_coding	NK6 homeobox 2	-3.77096	1.901e-11	9.94093e-10
FAM20A	protein_coding	FAM20A golgi associated secretory pathway pseudokinase	-1.09348	1.90781e-11	9.9516e-10
ZNF626	protein_coding	zinc finger protein 626	-1.03127	1.94728e-11	1.01322e-09
SNTA1	protein_coding	syntrophin alpha 1	-1.08074	2.03685e-11	1.05718e-09
UNC80	protein_coding	unc-80 homolog, NALCN channel complex subunit	-1.83506	2.04609e-11	1.05935e-09
STX12	protein_coding	syntaxin 12	-0.726884	2.19325e-11	1.13273e-09
SOHLH2	protein_coding	spermatogenesis and oogenesis specific basic helix-loop-helix 2	-2.49896	2.2448e-11	1.15649e-09
FAT1	protein_coding	FAT atypical cadherin 1	0.914017	2.30067e-11	1.18235e-09
SLC49A3	protein_coding	solute carrier family 49 member 3	-0.871183	2.34191e-11	1.20059e-09
HEMK1	protein_coding	HemK methyltransferase family member 1	-0.57115	2.38764e-11	1.22103e-09
AKR1C1	protein_coding	aldo-keto reductase family 1 member C1	-1.57989	2.40662e-11	1.22366e-09
HS3ST4	protein_coding	heparan sulfate-glucosamine 3-sulfotransferase 4	-3.52943	2.40885e-11	1.22366e-09
NPAS1	protein_coding	neuronal PAS domain protein 1	-1.62745	2.41037e-11	1.22366e-09
GRIK1	protein_coding	glutamate ionotropic receptor kainate type subunit 1	-2.85483	2.46015e-11	1.2459e-09
ACHE	protein_coding	acetylcholinesterase (Cartwright blood group)	1.63837	2.47633e-11	1.25106e-09
NFE2L2	protein_coding	nuclear factor, erythroid 2 like 2	-0.648423	2.83583e-11	1.42922e-09
MPI	protein_coding	mannose phosphate isomerase	-0.481889	2.88084e-11	1.4484e-09
PALM3	protein_coding	paralemmin 3	-1.97794	2.90423e-11	1.45665e-09
TRPM3	protein_coding	transient receptor potential cation channel subfamily M member 3	-2.00384	2.92677e-11	1.46444e-09
ABHD11	protein_coding	abhydrolase domain containing 11	0.835898	2.95957e-11	1.47731e-09
EPN1	protein_coding	epsin 1	-0.71859	3.10161e-11	1.54451e-09
CYB5D2	protein_coding	cytochrome b5 domain containing 2	-0.63528	3.12085e-11	1.55039e-09
MAPRE3	protein_coding	microtubule associated protein RP/EB family member 3	-0.840561	3.13452e-11	1.55348e-09
ARHGEF28	protein_coding	Rho guanine nucleotide exchange factor 28	-1.14849	3.16545e-11	1.5651e-09
KDM1B	protein_coding	lysine demethylase 1B	0.662209	3.25645e-11	1.60629e-09
CXCL1	protein_coding	C-X-C motif chemokine ligand 1	1.92292	3.26431e-11	1.60637e-09
TMCO5A	protein_coding	transmembrane and coiled-coil domains 5A	-3.2521	3.27788e-11	1.60925e-09
SLC39A10	protein_coding	solute carrier family 39 member 10	0.839874	3.32867e-11	1.63035e-09
STAMBPL1	protein_coding	STAM binding protein like 1	0.550051	3.40147e-11	1.66089e-09
TINF2	protein_coding	TERF1 interacting nuclear factor 2	-0.240547	3.40696e-11	1.66089e-09
GPRC5A	protein_coding	G protein-coupled receptor class C group 5 member A	1.44893	3.51064e-11	1.70745e-09
SPAG16	protein_coding	sperm associated antigen 16	-0.832093	3.55787e-11	1.7264e-09
NIPAL3	protein_coding	NIPA like domain containing 3	-0.531641	3.56862e-11	1.72759e-09
PRR14	protein_coding	proline rich 14	-0.42877	3.69625e-11	1.78524e-09
WDTC1	protein_coding	WD and tetratricopeptide repeats 1	-0.481435	3.75524e-11	1.80954e-09
POPDC3	protein_coding	popeye domain containing 3	-2.60888	3.77971e-11	1.81714e-09
DIP2B	protein_coding	disco interacting protein 2 homolog B	0.4817	3.91796e-11	1.87927e-09
BCAR3	protein_coding	BCAR3 adaptor protein, NSP family member	-0.703561	3.94652e-11	1.88053e-09
BEND5	protein_coding	BEN domain containing 5	-1.24343	3.94754e-11	1.88053e-09
PSCA	protein_coding	prostate stem cell antigen	-2.69712	3.94763e-11	1.88053e-09
GPR137B	protein_coding	G protein-coupled receptor 137B	0.603051	3.99682e-11	1.89963e-09
ISL1	protein_coding	ISL LIM homeobox 1	-1.111	4.18048e-11	1.9824e-09
LCLAT1	protein_coding	lysocardiolipin acyltransferase 1	0.461395	4.26359e-11	2.01723e-09
EPHB1	protein_coding	EPH receptor B1	1.71001	4.29048e-11	2.02536e-09
LPGAT1	protein_coding	lysophosphatidylglycerol acyltransferase 1	0.644874	4.51358e-11	2.12586e-09
MUL1	protein_coding	mitochondrial E3 ubiquitin protein ligase 1	-0.318899	4.53737e-11	2.13226e-09
SPINK7	protein_coding	serine peptidase inhibitor Kazal type 7	-3.01935	4.58473e-11	2.14573e-09
ACO2	protein_coding	aconitase 2	-0.779873	4.5866e-11	2.14573e-09
NBPF12	protein_coding	NBPF member 12	-1.40637	4.68883e-11	2.18865e-09
ARHGDIG	protein_coding	Rho GDP dissociation inhibitor gamma	-1.97357	4.73613e-11	2.20579e-09
FMO4	protein_coding	flavin containing dimethylaniline monoxygenase 4	-0.875899	4.75258e-11	2.20852e-09
GSG1L	protein_coding	GSG1 like	-2.97418	4.92189e-11	2.28211e-09
ACER2	protein_coding	alkaline ceramidase 2	-1.72485	4.94283e-11	2.28675e-09
GLTP	protein_coding	glycolipid transfer protein	-0.34945	4.99344e-11	2.30504e-09
GAD1	protein_coding	glutamate decarboxylase 1	2.89973	5.05181e-11	2.32684e-09
ACSM1	protein_coding	acyl-CoA synthetase medium chain family member 1	-1.63148	5.18492e-11	2.38289e-09
SYTL1	protein_coding	synaptotagmin like 1	-1.14214	5.2177e-11	2.39269e-09
SARDH	protein_coding	sarcosine dehydrogenase	-1.14708	5.44107e-11	2.48965e-09
IPMK	protein_coding	inositol polyphosphate multikinase	0.556123	5.73916e-11	2.6203e-09
S100A10	protein_coding	S100 calcium binding protein A10	1.07093	6.19385e-11	2.82172e-09
SLC13A3	protein_coding	solute carrier family 13 member 3	-1.72865	6.30436e-11	2.8658e-09
ECHDC3	protein_coding	enoyl-CoA hydratase domain containing 3	-1.83327	6.39107e-11	2.89891e-09
TADA2B	protein_coding	transcriptional adaptor 2B	-0.436257	6.5767e-11	2.97663e-09
INSIG1	protein_coding	insulin induced gene 1	-1.19492	6.61818e-11	2.98892e-09
GSTA4	protein_coding	glutathione S-transferase alpha 4	-1.05033	6.65343e-11	2.99507e-09
POC1B	protein_coding	POC1 centriolar protein B	0.432808	6.6605e-11	2.99507e-09
CEACAM7	protein_coding	CEA cell adhesion molecule 7	2.61531	6.71035e-11	3.011e-09
SLC6A16	protein_coding	solute carrier family 6 member 16	-1.14308	6.74472e-11	3.01993e-09
TMEM115	protein_coding	transmembrane protein 115	-0.369449	7.11954e-11	3.18092e-09
DNAJC6	protein_coding	DnaJ heat shock protein family (Hsp40) member C6	-1.36613	7.16043e-11	3.19236e-09
TMEM196	protein_coding	transmembrane protein 196	-3.40233	7.18637e-11	3.19709e-09
KANK4	protein_coding	KN motif and ankyrin repeat domains 4	-1.97544	7.24118e-11	3.21462e-09
DNAJC4	protein_coding	DnaJ heat shock protein family (Hsp40) member C4	-0.663101	7.47504e-11	3.3114e-09
FUT9	protein_coding	fucosyltransferase 9	-2.53374	7.8233e-11	3.45833e-09
HMGCL	protein_coding	3-hydroxy-3-methylglutaryl-CoA lyase	-0.61081	7.872e-11	3.4725e-09
TRADD	protein_coding	TNFRSF1A associated via death domain	-0.556149	8.17613e-11	3.59905e-09
NICN1	protein_coding	nicolin 1	-0.593435	8.39605e-11	3.68808e-09
CA11	protein_coding	carbonic anhydrase 11	-0.940187	8.70315e-11	3.81494e-09
RGS11	protein_coding	regulator of G protein signaling 11	-1.32225	8.87568e-11	3.88241e-09
GNE	protein_coding	glucosamine (UDP-N-acetyl)-2-epimerase/N-acetylmannosamine kinase	1.02087	8.95225e-11	3.90771e-09
SH3GLB2	protein_coding	SH3 domain containing GRB2 like, endophilin B2	-0.562775	9.21628e-11	4.00869e-09
CTDSP1	protein_coding	CTD small phosphatase 1	-0.364163	9.22201e-11	4.00869e-09
CA9	protein_coding	carbonic anhydrase 9	-2.19002	9.24945e-11	4.01226e-09
MINDY1	protein_coding	MINDY lysine 48 deubiquitinase 1	-0.748994	9.29774e-11	4.02484e-09
FOXJ1	protein_coding	forkhead box J1	2.09035	9.64214e-11	4.15155e-09
LRRC2	protein_coding	leucine rich repeat containing 2	-1.23806	9.72177e-11	4.17376e-09
CLK3	protein_coding	CDC like kinase 3	-0.331841	9.83455e-11	4.21351e-09
MOCOS	protein_coding	molybdenum cofactor sulfurase	0.948375	1.0109e-10	4.32221e-09
ATP10B	protein_coding	ATPase phospholipid transporting 10B (putative)	1.81429	1.05205e-10	4.48895e-09
B4GALNT3	protein_coding	beta-1,4-N-acetyl-galactosaminyltransferase 3	-1.57196	1.07145e-10	4.56242e-09
TDRD6	protein_coding	tudor domain containing 6	1.11135	1.07911e-10	4.58567e-09
GATA5	protein_coding	GATA binding protein 5	-2.24388	1.09818e-10	4.65722e-09
ORM2	protein_coding	orosomucoid 2	-2.56716	1.13189e-10	4.79044e-09
DCTN1	protein_coding	dynactin subunit 1	-0.332496	1.17354e-10	4.94971e-09
UBXN6	protein_coding	UBX domain protein 6	-0.465776	1.17631e-10	4.94971e-09
CBX7	protein_coding	chromobox 7	-0.866449	1.17664e-10	4.94971e-09
R3HCC1	protein_coding	R3H domain and coiled-coil containing 1	-0.494056	1.19637e-10	5.02258e-09
AARS1	protein_coding	alanyl-tRNA synthetase 1	-0.376594	1.21605e-10	5.09068e-09
TMEM168	protein_coding	transmembrane protein 168	0.508694	1.21747e-10	5.09068e-09
ZNF579	protein_coding	zinc finger protein 579	-0.834829	1.2248e-10	5.10356e-09
LIPF	protein_coding	lipase F, gastric type	-3.71959	1.22544e-10	5.10356e-09
CPNE4	protein_coding	copine 4	-1.5392	1.25108e-10	5.19998e-09
MAGI3	protein_coding	membrane associated guanylate kinase, WW and PDZ domain containing 3	-0.771759	1.25807e-10	5.21861e-09
GPRIN1	protein_coding	G protein regulated inducer of neurite outgrowth 1	1.30729	1.32118e-10	5.46952e-09
COL23A1	protein_coding	collagen type XXIII alpha 1 chain	-1.12295	1.33873e-10	5.53121e-09
SULT2A1	protein_coding	sulfotransferase family 2A member 1	-3.65855	1.34627e-10	5.55137e-09
AFF3	protein_coding	AF4/FMR2 family member 3	-1.2113	1.38927e-10	5.71737e-09
SERINC4	protein_coding	serine incorporator 4	-0.540227	1.40909e-10	5.78753e-09
IL19	protein_coding	interleukin 19	-3.16989	1.41664e-10	5.80712e-09
NHS	protein_coding	NHS actin remodeling regulator	0.944	1.46521e-10	5.99445e-09
PKHD1L1	protein_coding	PKHD1 like 1	-1.57458	1.4759e-10	6.02635e-09
CCDC169	protein_coding	coiled-coil domain containing 169	-1.7116	1.47944e-10	6.02901e-09
ZBTB3	protein_coding	zinc finger and BTB domain containing 3	-0.624538	1.49714e-10	6.08926e-09
LIN7B	protein_coding	lin-7 homolog B, crumbs cell polarity complex component	-0.753616	1.51319e-10	6.14255e-09
ANKRD24	protein_coding	ankyrin repeat domain 24	-1.17894	1.5231e-10	6.17077e-09
ATPAF1	protein_coding	ATP synthase mitochondrial F1 complex assembly factor 1	-0.598526	1.604e-10	6.48592e-09
ATP11A	protein_coding	ATPase phospholipid transporting 11A	0.878236	1.65371e-10	6.67237e-09
FAM131B	protein_coding	family with sequence similarity 131 member B	1.46241	1.6565e-10	6.67237e-09
KCNK16	protein_coding	potassium two pore domain channel subfamily K member 16	-3.29796	1.66108e-10	6.67792e-09
OSBPL9	protein_coding	oxysterol binding protein like 9	-0.393651	1.66518e-10	6.68152e-09
OTULINL	protein_coding	OTU deubiquitinase with linear linkage specificity like	0.850415	1.7241e-10	6.89143e-09
OBI1	protein_coding	ORC ubiquitin ligase 1	0.465749	1.72782e-10	6.8931e-09
FUZ	protein_coding	fuzzy planar cell polarity protein	-0.63301	1.75279e-10	6.97939e-09
GCNT2	protein_coding	glucosaminyl (N-acetyl) transferase 2 (I blood group)	-1.42103	1.78117e-10	7.07888e-09
ZNF793	protein_coding	zinc finger protein 793	-0.881984	1.78775e-10	7.09151e-09
HTR1E	protein_coding	5-hydroxytryptamine receptor 1E	-3.77445	1.79294e-10	7.09861e-09
DUSP18	protein_coding	dual specificity phosphatase 18	0.559629	1.90488e-10	7.52754e-09
ACSS1	protein_coding	acyl-CoA synthetase short chain family member 1	-0.844418	1.93544e-10	7.63383e-09
PANK4	protein_coding	pantothenate kinase 4 (inactive)	-0.320836	1.96075e-10	7.71905e-09
CLIC5	protein_coding	chloride intracellular channel 5	1.37087	2.02284e-10	7.9485e-09
IL11RA	protein_coding	interleukin 11 receptor subunit alpha	-0.849555	2.05284e-10	8.03793e-09
DENND2B	protein_coding	DENN domain containing 2B	-0.61559	2.0533e-10	8.03793e-09
BCAR1	protein_coding	BCAR1 scaffold protein, Cas family member	-0.486127	2.22134e-10	8.67946e-09
SLC41A1	protein_coding	solute carrier family 41 member 1	-0.827969	2.24322e-10	8.74857e-09
ULBP2	protein_coding	UL16 binding protein 2	1.86532	2.25135e-10	8.76388e-09
CELA2A	protein_coding	chymotrypsin like elastase 2A	-4.83673	2.28989e-10	8.89732e-09
ADA	protein_coding	adenosine deaminase	-1.31773	2.31181e-10	8.96579e-09
AMT	protein_coding	aminomethyltransferase	-0.833365	2.33557e-10	9.04114e-09
NCAM1	protein_coding	neural cell adhesion molecule 1	-1.55148	2.34034e-10	9.04282e-09
CRYM	protein_coding	crystallin mu	1.53032	2.38994e-10	9.2174e-09
SV2C	protein_coding	synaptic vesicle glycoprotein 2C	-1.90471	2.42915e-10	9.34874e-09
DDX25	protein_coding	DEAD-box helicase 25	-2.56567	2.48466e-10	9.52984e-09
MYOM3	protein_coding	myomesin 3	2.496	2.50455e-10	9.58853e-09
TMEM38A	protein_coding	transmembrane protein 38A	-1.22397	2.52974e-10	9.6672e-09
CRPPA	protein_coding	CDP-L-ribitol pyrophosphorylase A	-1.10353	2.57304e-10	9.81471e-09
SGPL1	protein_coding	sphingosine-1-phosphate lyase 1	0.48379	2.61587e-10	9.95988e-09
MBOAT4	protein_coding	membrane bound O-acyltransferase domain containing 4	-1.79487	2.64767e-10	1.00626e-08
PGA4	protein_coding	pepsinogen A4	-4.13296	2.68219e-10	1.01753e-08
PLLP	protein_coding	plasmolipin	-1.2924	2.7307e-10	1.03405e-08
SPATA20	protein_coding	spermatogenesis associated 20	-0.593171	2.75989e-10	1.04321e-08
WWP2	protein_coding	WW domain containing E3 ubiquitin protein ligase 2	-0.426716	2.7744e-10	1.0468e-08
AZGP1	protein_coding	alpha-2-glycoprotein 1, zinc-binding	-2.12834	2.8372e-10	1.06702e-08
TP53I11	protein_coding	tumor protein p53 inducible protein 11	0.730873	2.83824e-10	1.06702e-08
ZNF821	protein_coding	zinc finger protein 821	-0.514252	2.86942e-10	1.07681e-08
GDF15	protein_coding	growth differentiation factor 15	1.62838	2.88263e-10	1.07982e-08
ZNF774	protein_coding	zinc finger protein 774	0.909585	2.92642e-10	1.09426e-08
ATXN7L3B	protein_coding	ataxin 7 like 3B	-0.555079	2.93622e-10	1.09596e-08
XAB2	protein_coding	XPA binding protein 2	-0.440353	2.95521e-10	1.10108e-08
FAM189A2	protein_coding	family with sequence similarity 189 member A2	-1.38899	3.0091e-10	1.11916e-08
TPK1	protein_coding	thiamin pyrophosphokinase 1	0.69305	3.04645e-10	1.13104e-08
USP20	protein_coding	ubiquitin specific peptidase 20	-0.397474	3.13468e-10	1.16172e-08
SLC9A2	protein_coding	solute carrier family 9 member A2	-1.58365	3.18528e-10	1.17838e-08
PDZD8	protein_coding	PDZ domain containing 8	0.622515	3.31452e-10	1.22403e-08
UBL3	protein_coding	ubiquitin like 3	-0.798762	3.32168e-10	1.2245e-08
HIF3A	protein_coding	hypoxia inducible factor 3 subunit alpha	-1.84515	3.33584e-10	1.22755e-08
PMVK	protein_coding	phosphomevalonate kinase	-0.516288	3.3703e-10	1.23805e-08
IGSF9	protein_coding	immunoglobulin superfamily member 9	-1.44958	3.47197e-10	1.27316e-08
DMAP1	protein_coding	DNA methyltransferase 1 associated protein 1	-0.444283	3.49532e-10	1.27855e-08
PLSCR1	protein_coding	phospholipid scramblase 1	0.599097	3.49893e-10	1.27855e-08
IVD	protein_coding	isovaleryl-CoA dehydrogenase	-0.486032	3.53196e-10	1.28836e-08
TSC2	protein_coding	TSC complex subunit 2	-0.41856	3.55288e-10	1.29373e-08
INO80C	protein_coding	INO80 complex subunit C	-0.562018	3.6642e-10	1.32963e-08
FOXP4	protein_coding	forkhead box P4	-0.68911	3.72745e-10	1.35023e-08
COL4A6	protein_coding	collagen type IV alpha 6 chain	-1.70826	3.7661e-10	1.36187e-08
KAT2B	protein_coding	lysine acetyltransferase 2B	-0.618197	3.89238e-10	1.4051e-08
HAP1	protein_coding	huntingtin associated protein 1	-2.431	3.90902e-10	1.40866e-08
ST8SIA5	protein_coding	ST8 alpha-N-acetyl-neuraminide alpha-2,8-sialyltransferase 5	-2.22845	3.94994e-10	1.4196e-08
IMPA1	protein_coding	inositol monophosphatase 1	0.444177	3.95357e-10	1.4196e-08
ELAC1	protein_coding	elaC ribonuclease Z 1	-0.425178	3.95978e-10	1.4196e-08
CYP4F22	protein_coding	cytochrome P450 family 4 subfamily F member 22	-1.96703	4.00249e-10	1.43245e-08
ID1	protein_coding	inhibitor of DNA binding 1, HLH protein	-1.10917	4.02545e-10	1.4382e-08
CRELD2	protein_coding	cysteine rich with EGF like domains 2	-0.632094	4.04233e-10	1.44176e-08
YWHAG	protein_coding	tyrosine 3-monooxygenase/tryptophan 5-monooxygenase activation protein gamma	0.487298	4.21457e-10	1.50063e-08
CXCL17	protein_coding	C-X-C motif chemokine ligand 17	-2.33057	4.334e-10	1.54053e-08
PKN1	protein_coding	protein kinase N1	-0.507294	4.5572e-10	1.61711e-08
BHLHA15	protein_coding	basic helix-loop-helix family member a15	-1.81789	4.58878e-10	1.62354e-08
REP15	protein_coding	RAB15 effector protein	-1.91416	4.59088e-10	1.62354e-08
SLC25A38	protein_coding	solute carrier family 25 member 38	-0.52035	4.63575e-10	1.63663e-08
DUSP26	protein_coding	dual specificity phosphatase 26	-1.24162	4.69982e-10	1.65645e-08
E2F3	protein_coding	E2F transcription factor 3	0.68179	4.75415e-10	1.66996e-08
LSS	protein_coding	lanosterol synthase	-0.542548	4.78623e-10	1.6784e-08
SPAG7	protein_coding	sperm associated antigen 7	-0.433155	4.86328e-10	1.70172e-08
RAP2A	protein_coding	RAP2A, member of RAS oncogene family	0.605943	4.86904e-10	1.70172e-08
SINHCAF	protein_coding	SIN3-HDAC complex associated factor	0.576299	4.92116e-10	1.71706e-08
SPP1	protein_coding	secreted phosphoprotein 1	2.52693	4.93898e-10	1.7204e-08
PMF1	protein_coding	polyamine modulated factor 1	-0.378191	4.96534e-10	1.7267e-08
FAM210A	protein_coding	family with sequence similarity 210 member A	0.440233	4.99268e-10	1.73167e-08
LRIG1	protein_coding	leucine rich repeats and immunoglobulin like domains 1	-0.908027	4.99625e-10	1.73167e-08
GTF2IRD2B	protein_coding	GTF2I repeat domain containing 2B	-0.639059	5.01845e-10	1.73648e-08
COBLL1	protein_coding	cordon-bleu WH2 repeat protein like 1	-1.05081	5.05112e-10	1.74246e-08
QSOX1	protein_coding	quiescin sulfhydryl oxidase 1	-0.710752	5.05244e-10	1.74246e-08
BMP8A	protein_coding	bone morphogenetic protein 8a	1.31517	5.22324e-10	1.79713e-08
NPDC1	protein_coding	neural proliferation, differentiation and control 1	-0.851137	5.22818e-10	1.79713e-08
REXO5	protein_coding	RNA exonuclease 5	-0.755653	5.26523e-10	1.80689e-08
ZNF775	protein_coding	zinc finger protein 775	-0.685078	5.36014e-10	1.83644e-08
SARS1	protein_coding	seryl-tRNA synthetase 1	-0.437174	5.40436e-10	1.84676e-08
FBXO9	protein_coding	F-box protein 9	-0.414867	5.40795e-10	1.84676e-08
PLAAT2	protein_coding	phospholipase A and acyltransferase 2	-2.26998	5.42748e-10	1.8504e-08
ZER1	protein_coding	zyg-11 related cell cycle regulator	-0.444295	5.45059e-10	1.85525e-08
LDOC1	protein_coding	LDOC1 regulator of NFKB signaling	-0.899261	5.46007e-10	1.85545e-08
SALL4	protein_coding	spalt like transcription factor 4	2.03739	5.48797e-10	1.8619e-08
ABHD13	protein_coding	abhydrolase domain containing 13	0.343885	5.50914e-10	1.86604e-08
SNAI3	protein_coding	snail family transcriptional repressor 3	-1.07308	5.77434e-10	1.9527e-08
NUCB2	protein_coding	nucleobindin 2	-0.683167	5.95371e-10	2.0087e-08
TENT5C	protein_coding	terminal nucleotidyltransferase 5C	-1.21782	5.9592e-10	2.0087e-08
IGFBP3	protein_coding	insulin like growth factor binding protein 3	1.01577	5.98936e-10	2.01561e-08
ZNF488	protein_coding	zinc finger protein 488	1.38403	6.10228e-10	2.05031e-08
BAALC	protein_coding	BAALC binder of MAP3K1 and KLF4	-1.24164	6.12385e-10	2.05425e-08
PPP3CC	protein_coding	protein phosphatase 3 catalytic subunit gamma	-0.538887	6.15474e-10	2.05985e-08
ACER3	protein_coding	alkaline ceramidase 3	0.540695	6.16029e-10	2.05985e-08
HPCAL4	protein_coding	hippocalcin like 4	-1.72155	6.22593e-10	2.07846e-08
KRT7	protein_coding	keratin 7	1.71125	6.24337e-10	2.08096e-08
TBCD	protein_coding	tubulin folding cofactor D	-0.31656	6.28433e-10	2.09127e-08
TBC1D22A	protein_coding	TBC1 domain family member 22A	-0.454221	6.37457e-10	2.11792e-08
LGI3	protein_coding	leucine rich repeat LGI family member 3	-2.17299	6.40657e-10	2.12517e-08
ZNF200	protein_coding	zinc finger protein 200	0.34911	6.4486e-10	2.13572e-08
TF	protein_coding	transferrin	-1.60708	6.47908e-10	2.14241e-08
SCN4A	protein_coding	sodium voltage-gated channel alpha subunit 4	-1.59417	6.59454e-10	2.17714e-08
ARL5B	protein_coding	ADP ribosylation factor like GTPase 5B	0.574807	6.79323e-10	2.23919e-08
ATP6V1B2	protein_coding	ATPase H+ transporting V1 subunit B2	0.466342	6.90825e-10	2.27351e-08
MATN3	protein_coding	matrilin 3	1.47452	6.99488e-10	2.29478e-08
ITGA2	protein_coding	integrin subunit alpha 2	1.06831	7.22912e-10	2.3679e-08
MVD	protein_coding	mevalonate diphosphate decarboxylase	-0.703666	7.46963e-10	2.44285e-08
ECT2	protein_coding	epithelial cell transforming 2	0.968984	7.52174e-10	2.45604e-08
TCEA3	protein_coding	transcription elongation factor A3	-1.04797	7.55748e-10	2.46386e-08
RPTN	protein_coding	repetin	-3.27993	7.57726e-10	2.46643e-08
SDR39U1	protein_coding	short chain dehydrogenase/reductase family 39U member 1	-0.374144	7.58902e-10	2.46643e-08
NEIL1	protein_coding	nei like DNA glycosylase 1	-0.799644	7.70944e-10	2.50167e-08
ELOVL7	protein_coding	ELOVL fatty acid elongase 7	0.939521	7.86104e-10	2.5469e-08
PXK	protein_coding	PX domain containing serine/threonine kinase like	-0.440911	7.87741e-10	2.54825e-08
TRIM8	protein_coding	tripartite motif containing 8	-0.341857	7.99061e-10	2.58087e-08
CD320	protein_coding	CD320 molecule	-0.759072	8.05311e-10	2.59514e-08
SNX2	protein_coding	sorting nexin 2	-0.344769	8.05968e-10	2.59514e-08
MBD1	protein_coding	methyl-CpG binding domain protein 1	-0.285827	8.27254e-10	2.65645e-08
MARVELD3	protein_coding	MARVEL domain containing 3	1.35217	8.27555e-10	2.65645e-08
TOX4	protein_coding	TOX high mobility group box family member 4	-0.213026	8.53665e-10	2.73606e-08
SSTR2	protein_coding	somatostatin receptor 2	-1.00742	8.79057e-10	2.81312e-08
AKR1B10	protein_coding	aldo-keto reductase family 1 member B10	-1.95227	8.86838e-10	2.83367e-08
OSBPL7	protein_coding	oxysterol binding protein like 7	-0.99458	8.98497e-10	2.86277e-08
XPR1	protein_coding	xenotropic and polytropic retrovirus receptor 1	0.584073	8.98689e-10	2.86277e-08
RBPJL	protein_coding	recombination signal binding protein for immunoglobulin kappa J region like	-3.69597	9.14716e-10	2.90575e-08
BEX1	protein_coding	brain expressed X-linked 1	-1.82194	9.14966e-10	2.90575e-08
GABRA1	protein_coding	gamma-aminobutyric acid type A receptor subunit alpha1	-3.11563	9.18558e-10	2.91122e-08
IFRD2	protein_coding	interferon related developmental regulator 2	-0.549571	9.1948e-10	2.91122e-08
SEC22C	protein_coding	SEC22 homolog C, vesicle trafficking protein	-0.306288	9.59372e-10	3.03292e-08
BVES	protein_coding	blood vessel epicardial substance	-1.4026	9.74486e-10	3.07605e-08
NRG2	protein_coding	neuregulin 2	-1.65078	9.79641e-10	3.08765e-08
TNFRSF13B	protein_coding	TNF receptor superfamily member 13B	-1.72775	9.88287e-10	3.1102e-08
MAMDC2	protein_coding	MAM domain containing 2	-1.62912	9.98876e-10	3.13879e-08
POU2AF1	protein_coding	POU class 2 homeobox associating factor 1	-1.40095	1.00178e-09	3.14227e-08
PDHB	protein_coding	pyruvate dehydrogenase E1 subunit beta	-0.40779	1.003e-09	3.14227e-08
ATP1B3	protein_coding	ATPase Na+/K+ transporting subunit beta 3	0.844261	1.01014e-09	3.1599e-08
ZNF418	protein_coding	zinc finger protein 418	-0.844113	1.01527e-09	3.17121e-08
HS6ST3	protein_coding	heparan sulfate 6-O-sulfotransferase 3	-2.47886	1.02015e-09	3.18153e-08
ANKRD29	protein_coding	ankyrin repeat domain 29	-0.961086	1.02334e-09	3.18153e-08
GMPPB	protein_coding	GDP-mannose pyrophosphorylase B	-0.652832	1.02413e-09	3.18153e-08
CTNNBL1	protein_coding	catenin beta like 1	-0.54952	1.02468e-09	3.18153e-08
RAP1GAP2	protein_coding	RAP1 GTPase activating protein 2	-1.00882	1.02817e-09	3.18763e-08
UBE2W	protein_coding	ubiquitin conjugating enzyme E2 W	0.398751	1.05748e-09	3.27363e-08
TOX2	protein_coding	TOX high mobility group box family member 2	-0.793064	1.06825e-09	3.29718e-08
PPFIBP2	protein_coding	PPFIA binding protein 2	-0.772895	1.09906e-09	3.38728e-08
LRRC3B	protein_coding	leucine rich repeat containing 3B	-2.15415	1.12949e-09	3.47443e-08
FAM149A	protein_coding	family with sequence similarity 149 member A	-0.988446	1.13067e-09	3.47443e-08
ZNF229	protein_coding	zinc finger protein 229	-1.02479	1.14643e-09	3.51768e-08
SKIL	protein_coding	SKI like proto-oncogene	0.814939	1.16068e-09	3.55619e-08
DBP	protein_coding	D-box binding PAR bZIP transcription factor	-0.875361	1.20156e-09	3.67603e-08
ANKRD31	protein_coding	ankyrin repeat domain 31	-1.32073	1.20412e-09	3.67846e-08
MYO1B	protein_coding	myosin IB	0.70342	1.21656e-09	3.70676e-08
BNIP3	protein_coding	BCL2 interacting protein 3	-1.03522	1.21693e-09	3.70676e-08
ATP13A5	protein_coding	ATPase 13A5	-2.96896	1.22114e-09	3.71416e-08
VPS11	protein_coding	VPS11 core subunit of CORVET and HOPS complexes	-0.28372	1.2324e-09	3.74293e-08
COQ6	protein_coding	coenzyme Q6, monooxygenase	-0.443997	1.26072e-09	3.82338e-08
FA2H	protein_coding	fatty acid 2-hydroxylase	-1.25719	1.28704e-09	3.89756e-08
NLRP11	protein_coding	NLR family pyrin domain containing 11	-1.92641	1.28939e-09	3.89899e-08
PNPLA1	protein_coding	patatin like phospholipase domain containing 1	-2.37171	1.29209e-09	3.90152e-08
SYT16	protein_coding	synaptotagmin 16	-2.91417	1.3152e-09	3.96556e-08
MLYCD	protein_coding	malonyl-CoA decarboxylase	-0.627428	1.31725e-09	3.966e-08
IGSF3	protein_coding	immunoglobulin superfamily member 3	-0.884529	1.33993e-09	4.02848e-08
PAQR3	protein_coding	progestin and adipoQ receptor family member 3	0.570759	1.34367e-09	4.03391e-08
LMOD2	protein_coding	leiomodin 2	-3.98122	1.36964e-09	4.10597e-08
ANKRD53	protein_coding	ankyrin repeat domain 53	-1.23243	1.39735e-09	4.18303e-08
GATA6	protein_coding	GATA binding protein 6	-1.05836	1.41645e-09	4.23414e-08
TAPT1	protein_coding	transmembrane anterior posterior transformation 1	-0.361037	1.45243e-09	4.33547e-08
ASPA	protein_coding	aspartoacylase	-1.12224	1.473e-09	4.3906e-08
DCAF11	protein_coding	DDB1 and CUL4 associated factor 11	-0.490299	1.49244e-09	4.4422e-08
TFF3	protein_coding	trefoil factor 3	2.25876	1.51174e-09	4.49324e-08
HPCAL1	protein_coding	hippocalcin like 1	-0.77667	1.54286e-09	4.57921e-08
MRFAP1L1	protein_coding	Morf4 family associated protein 1 like 1	-0.237947	1.5598e-09	4.6229e-08
PET117	protein_coding	PET117 cytochrome c oxidase chaperone	-0.600524	1.5719e-09	4.65215e-08
G3BP1	protein_coding	G3BP stress granule assembly factor 1	0.306058	1.58006e-09	4.66969e-08
GPD1L	protein_coding	glycerol-3-phosphate dehydrogenase 1 like	-0.645056	1.60505e-09	4.73683e-08
KCTD8	protein_coding	potassium channel tetramerization domain containing 8	-2.58007	1.61313e-09	4.75396e-08
ANO7	protein_coding	anoctamin 7	-1.71384	1.6219e-09	4.77305e-08
RHCG	protein_coding	Rh family C glycoprotein	3.79119	1.62722e-09	4.78198e-08
ATR	protein_coding	ATR serine/threonine kinase	0.352522	1.63929e-09	4.81067e-08
BCKDK	protein_coding	branched chain keto acid dehydrogenase kinase	-0.388033	1.65152e-09	4.83974e-08
STOX2	protein_coding	storkhead box 2	-0.907663	1.67043e-09	4.8883e-08
GALC	protein_coding	galactosylceramidase	0.471126	1.67906e-09	4.90668e-08
GJB6	protein_coding	gap junction protein beta 6	2.67652	1.75385e-09	5.11805e-08
RUSF1	protein_coding	RUS family member 1	-0.347472	1.82871e-09	5.32163e-08
ME1	protein_coding	malic enzyme 1	-0.955613	1.83229e-09	5.32462e-08
ADAMTSL5	protein_coding	ADAMTS like 5	1.03109	1.85029e-09	5.36945e-08
ANAPC16	protein_coding	anaphase promoting complex subunit 16	-0.479511	1.86744e-09	5.41167e-08
DTNB	protein_coding	dystrobrevin beta	-0.737887	1.88245e-09	5.4444e-08
LRRC6	protein_coding	leucine rich repeat containing 6	1.06764	1.88395e-09	5.4444e-08
KCNH7	protein_coding	potassium voltage-gated channel subfamily H member 7	-2.38295	1.92604e-09	5.55834e-08
NRTN	protein_coding	neurturin	-1.59299	1.93386e-09	5.5732e-08
SUGP1	protein_coding	SURP and G-patch domain containing 1	-0.301428	1.9856e-09	5.71442e-08
MTBP	protein_coding	MDM2 binding protein	0.679698	1.99105e-09	5.72221e-08
PAPSS1	protein_coding	3'-phosphoadenosine 5'-phosphosulfate synthase 1	-0.568322	1.99475e-09	5.72496e-08
CHGB	protein_coding	chromogranin B	-2.24923	2.00796e-09	5.75497e-08
WASHC5	protein_coding	WASH complex subunit 5	0.337916	2.01516e-09	5.76768e-08
DCTN2	protein_coding	dynactin subunit 2	-0.311989	2.02806e-09	5.79663e-08
TGS1	protein_coding	trimethylguanosine synthase 1	0.457487	2.04675e-09	5.83523e-08
ASAH1	protein_coding	N-acylsphingosine amidohydrolase 1	0.486082	2.04838e-09	5.83523e-08
WDR75	protein_coding	WD repeat domain 75	0.371337	2.04995e-09	5.83523e-08
SIRT3	protein_coding	sirtuin 3	-0.441888	2.05903e-09	5.84967e-08
GPR108	protein_coding	G protein-coupled receptor 108	-0.345199	2.06063e-09	5.84967e-08
ALDH4A1	protein_coding	aldehyde dehydrogenase 4 family member A1	-0.99572	2.07647e-09	5.87864e-08
CLEC3B	protein_coding	C-type lectin domain family 3 member B	-1.27693	2.14222e-09	6.04836e-08
ALG12	protein_coding	ALG12 alpha-1,6-mannosyltransferase	-0.350956	2.15866e-09	6.08654e-08
LIF	protein_coding	LIF interleukin 6 family cytokine	1.38896	2.16313e-09	6.09092e-08
SREBF2	protein_coding	sterol regulatory element binding transcription factor 2	-0.497509	2.17502e-09	6.11615e-08
DDX21	protein_coding	DExD-box helicase 21	0.561422	2.25864e-09	6.3342e-08
CCDC159	protein_coding	coiled-coil domain containing 159	-0.629608	2.26516e-09	6.33976e-08
ORM1	protein_coding	orosomucoid 1	-2.26939	2.2667e-09	6.33976e-08
PTPRN2	protein_coding	protein tyrosine phosphatase receptor type N2	-1.15879	2.28433e-09	6.38054e-08
ATP8A2	protein_coding	ATPase phospholipid transporting 8A2	-1.20721	2.33355e-09	6.50929e-08
ETS2	protein_coding	ETS proto-oncogene 2, transcription factor	0.799436	2.35615e-09	6.56355e-08
EFCAB1	protein_coding	EF-hand calcium binding domain 1	-1.38956	2.36347e-09	6.57519e-08
ZNF132	protein_coding	zinc finger protein 132	-0.591598	2.38306e-09	6.62085e-08
SLC9A1	protein_coding	solute carrier family 9 member A1	-1.01601	2.40648e-09	6.67701e-08
WDR13	protein_coding	WD repeat domain 13	-0.448966	2.43204e-09	6.73899e-08
MPC1	protein_coding	mitochondrial pyruvate carrier 1	-0.792594	2.44347e-09	6.76168e-08
PGM2	protein_coding	phosphoglucomutase 2	0.527724	2.53178e-09	6.99676e-08
EPHB3	protein_coding	EPH receptor B3	-1.07072	2.53699e-09	7.00189e-08
RNF43	protein_coding	ring finger protein 43	0.788782	2.56618e-09	7.07311e-08
DLEU7	protein_coding	deleted in lymphocytic leukemia 7	1.32278	2.57427e-09	7.08603e-08
CDH3	protein_coding	cadherin 3	1.43506	2.58919e-09	7.11772e-08
ZNF85	protein_coding	zinc finger protein 85	-0.913286	2.62378e-09	7.19384e-08
EIF4EBP3	protein_coding	eukaryotic translation initiation factor 4E binding protein 3	-0.882876	2.66931e-09	7.30907e-08
KLF2	protein_coding	Kruppel like factor 2	-0.972907	2.67533e-09	7.31596e-08
TNKS1BP1	protein_coding	tankyrase 1 binding protein 1	-0.450214	2.68082e-09	7.32139e-08
HMOX2	protein_coding	heme oxygenase 2	-0.711918	2.69572e-09	7.35246e-08
CCNDBP1	protein_coding	cyclin D1 binding protein 1	-0.448245	2.71787e-09	7.39491e-08
ABCC5	protein_coding	ATP binding cassette subfamily C member 5	-0.838143	2.71838e-09	7.39491e-08
HSD11B1L	protein_coding	hydroxysteroid 11-beta dehydrogenase 1 like	-0.791644	2.81806e-09	7.65609e-08
FBXO28	protein_coding	F-box protein 28	0.273253	2.83663e-09	7.69652e-08
CACFD1	protein_coding	calcium channel flower domain containing 1	-0.769223	2.86284e-09	7.75754e-08
ZNF512B	protein_coding	zinc finger protein 512B	-0.638142	2.91165e-09	7.87652e-08
DELE1	protein_coding	DAP3 binding cell death enhancer 1	-0.292215	2.91782e-09	7.87652e-08
SLC25A26	protein_coding	solute carrier family 25 member 26	-0.559131	2.91807e-09	7.87652e-08
GNAS	protein_coding	GNAS complex locus	-0.325134	2.92662e-09	7.8894e-08
SCARB1	protein_coding	scavenger receptor class B member 1	0.639846	2.95087e-09	7.93428e-08
NOP53	protein_coding	NOP53 ribosome biogenesis factor	-0.587855	2.97115e-09	7.9785e-08
GUCA2B	protein_coding	guanylate cyclase activator 2B	-3.13625	2.99384e-09	8.02622e-08
ZBTB16	protein_coding	zinc finger and BTB domain containing 16	-1.65831	2.99661e-09	8.02622e-08
SLC25A35	protein_coding	solute carrier family 25 member 35	-0.451495	3.01053e-09	8.05316e-08
INPP5K	protein_coding	inositol polyphosphate-5-phosphatase K	-0.345502	3.07114e-09	8.20478e-08
NUDCD1	protein_coding	NudC domain containing 1	0.54291	3.07618e-09	8.20773e-08
UCK1	protein_coding	uridine-cytidine kinase 1	-0.455169	3.15939e-09	8.41898e-08
ELOVL2	protein_coding	ELOVL fatty acid elongase 2	1.70509	3.20211e-09	8.51695e-08
LRP2	protein_coding	LDL receptor related protein 2	-2.70898	3.20431e-09	8.51695e-08
NKX2-3	protein_coding	NK2 homeobox 3	-1.19236	3.22019e-09	8.54825e-08
PRRG1	protein_coding	proline rich and Gla domain 1	0.802299	3.23655e-09	8.58076e-08
CNTFR	protein_coding	ciliary neurotrophic factor receptor	-1.95431	3.25941e-09	8.63041e-08
RIPK2	protein_coding	receptor interacting serine/threonine kinase 2	0.62803	3.29789e-09	8.72122e-08
FCGR2A	protein_coding	Fc fragment of IgG receptor IIa	1.00432	3.33467e-09	8.80732e-08
SLC26A5	protein_coding	solute carrier family 26 member 5	-2.08645	3.33896e-09	8.8075e-08
STK16	protein_coding	serine/threonine kinase 16	-0.375869	3.40494e-09	8.96674e-08
FAF2	protein_coding	Fas associated factor family member 2	0.269681	3.40792e-09	8.96674e-08
NWD1	protein_coding	NACHT and WD repeat domain containing 1	-1.892	3.41353e-09	8.9702e-08
NAA25	protein_coding	N-alpha-acetyltransferase 25, NatB auxiliary subunit	0.398117	3.44489e-09	9.04043e-08
SPATA6	protein_coding	spermatogenesis associated 6	-0.68817	3.45167e-09	9.04043e-08
PAPSS2	protein_coding	3'-phosphoadenosine 5'-phosphosulfate synthase 2	0.745227	3.45326e-09	9.04043e-08
SKP2	protein_coding	S-phase kinase associated protein 2	0.717995	3.57205e-09	9.33971e-08
ZDHHC22	protein_coding	zinc finger DHHC-type palmitoyltransferase 22	-2.7381	3.61945e-09	9.45179e-08
NR5A2	protein_coding	nuclear receptor subfamily 5 group A member 2	1.09143	3.63549e-09	9.48182e-08
SLC2A4	protein_coding	solute carrier family 2 member 4	-1.57941	3.69062e-09	9.61357e-08
LEFTY1	protein_coding	left-right determination factor 1	2.57258	3.73208e-09	9.70946e-08
SOX21	protein_coding	SRY-box transcription factor 21	-2.31246	3.76853e-09	9.79207e-08
CDKN1C	protein_coding	cyclin dependent kinase inhibitor 1C	-0.914167	3.87308e-09	1.00512e-07
BZW1	protein_coding	basic leucine zipper and W2 domains 1	0.409014	3.87809e-09	1.00517e-07
RORC	protein_coding	RAR related orphan receptor C	-1.37599	3.92562e-09	1.01623e-07
HDC	protein_coding	histidine decarboxylase	-1.66805	3.98571e-09	1.03051e-07
GFRA1	protein_coding	GDNF family receptor alpha 1	-1.27515	4.03872e-09	1.04292e-07
GFRA2	protein_coding	GDNF family receptor alpha 2	-1.21648	4.12853e-09	1.06421e-07
CLUL1	protein_coding	clusterin like 1	-2.04098	4.13138e-09	1.06421e-07
SLC25A32	protein_coding	solute carrier family 25 member 32	0.44927	4.19462e-09	1.07917e-07
IGF2BP3	protein_coding	insulin like growth factor 2 mRNA binding protein 3	2.21955	4.2299e-09	1.08691e-07
PGRMC2	protein_coding	progesterone receptor membrane component 2	-0.492507	4.26454e-09	1.09446e-07
S100A1	protein_coding	S100 calcium binding protein A1	-1.1119	4.44903e-09	1.13901e-07
B4GALNT2	protein_coding	beta-1,4-N-acetyl-galactosaminyltransferase 2	-3.44563	4.59518e-09	1.17498e-07
MFHAS1	protein_coding	malignant fibrous histiocytoma amplified sequence 1	0.533313	4.64733e-09	1.18605e-07
BAIAP2	protein_coding	BAR/IMD domain containing adaptor protein 2	-0.777914	4.64983e-09	1.18605e-07
PDSS1	protein_coding	decaprenyl diphosphate synthase subunit 1	0.7681	4.66513e-09	1.18772e-07
FASTKD1	protein_coding	FAST kinase domains 1	0.434245	4.66777e-09	1.18772e-07
CCDC107	protein_coding	coiled-coil domain containing 107	-0.62128	4.69838e-09	1.19405e-07
ECSIT	protein_coding	ECSIT signaling integrator	-0.644179	4.79559e-09	1.21609e-07
CALB1	protein_coding	calbindin 1	-2.24322	4.79675e-09	1.21609e-07
TIMM22	protein_coding	translocase of inner mitochondrial membrane 22	-0.351151	4.8195e-09	1.22038e-07
SLC1A1	protein_coding	solute carrier family 1 member 1	1.1316	4.90164e-09	1.23967e-07
TARS3	protein_coding	threonyl-tRNA synthetase 3	-0.381388	4.95929e-09	1.25273e-07
FIZ1	protein_coding	FLT3 interacting zinc finger 1	-0.340959	5.11594e-09	1.29074e-07
CASK	protein_coding	calcium/calmodulin dependent serine protein kinase	0.482017	5.15765e-09	1.29969e-07
EPHX1	protein_coding	epoxide hydrolase 1	-0.589192	5.23197e-09	1.31683e-07
TWF1	protein_coding	twinfilin actin binding protein 1	0.441229	5.28803e-09	1.32796e-07
FAM102A	protein_coding	family with sequence similarity 102 member A	-0.668592	5.28894e-09	1.32796e-07
PAK2	protein_coding	p21 (RAC1) activated kinase 2	0.288298	5.30475e-09	1.33033e-07
XPA	protein_coding	XPA, DNA damage recognition and repair factor	-0.605305	5.34331e-09	1.33839e-07
GPT	protein_coding	glutamic--pyruvic transaminase	-1.46501	5.37388e-09	1.34444e-07
ANAPC2	protein_coding	anaphase promoting complex subunit 2	-0.326918	5.42294e-09	1.35454e-07
KCNIP3	protein_coding	potassium voltage-gated channel interacting protein 3	-1.28303	5.42726e-09	1.35454e-07
SEZ6L	protein_coding	seizure related 6 homolog like	-1.7489	5.4363e-09	1.35518e-07
ATP2A3	protein_coding	ATPase sarcoplasmic/endoplasmic reticulum Ca2+ transporting 3	-0.916537	5.46949e-09	1.36183e-07
SMNDC1	protein_coding	survival motor neuron domain containing 1	0.265253	5.53971e-09	1.37766e-07
CXCL16	protein_coding	C-X-C motif chemokine ligand 16	0.669686	5.62723e-09	1.3961e-07
TMEM175	protein_coding	transmembrane protein 175	-0.501114	5.79853e-09	1.43591e-07
SAA1	protein_coding	serum amyloid A1	2.16459	5.80831e-09	1.43591e-07
HEATR1	protein_coding	HEAT repeat containing 1	0.399472	5.82282e-09	1.43779e-07
MID1IP1	protein_coding	MID1 interacting protein 1	-0.546185	5.87461e-09	1.44886e-07
WDR43	protein_coding	WD repeat domain 43	0.466348	5.95148e-09	1.46609e-07
PLA2R1	protein_coding	phospholipase A2 receptor 1	0.819336	6.07351e-09	1.49438e-07
GMFB	protein_coding	glia maturation factor beta	0.459353	6.16826e-09	1.51591e-07
CYB5A	protein_coding	cytochrome b5 type A	-0.709931	6.18324e-09	1.5178e-07
PTGS1	protein_coding	prostaglandin-endoperoxide synthase 1	-0.721295	6.19091e-09	1.5179e-07
SATB2	protein_coding	SATB homeobox 2	0.924633	6.31504e-09	1.54652e-07
UFSP2	protein_coding	UFM1 specific peptidase 2	-0.425931	6.34778e-09	1.55271e-07
COG1	protein_coding	component of oligomeric golgi complex 1	-0.269082	6.44922e-09	1.57568e-07
HKDC1	protein_coding	hexokinase domain containing 1	1.94393	6.57227e-09	1.60386e-07
PPP2R2A	protein_coding	protein phosphatase 2 regulatory subunit Balpha	0.358247	6.59827e-09	1.60833e-07
PNPT1	protein_coding	polyribonucleotide nucleotidyltransferase 1	0.476939	6.69652e-09	1.63037e-07
HAX1	protein_coding	HCLS1 associated protein X-1	-0.373005	6.72247e-09	1.63478e-07
COQ9	protein_coding	coenzyme Q9	-0.488825	6.79481e-09	1.6491e-07
BCAT2	protein_coding	branched chain amino acid transaminase 2	-0.826412	6.79715e-09	1.6491e-07
TSPYL1	protein_coding	TSPY like 1	-0.368091	7.1628e-09	1.73234e-07
HYAL1	protein_coding	hyaluronidase 1	-1.20943	7.16514e-09	1.73234e-07
KHNYN	protein_coding	KH and NYN domain containing	-0.376767	7.271e-09	1.7559e-07
TMEM41A	protein_coding	transmembrane protein 41A	0.428845	7.33707e-09	1.7698e-07
AMTN	protein_coding	amelotin	-3.29236	7.42579e-09	1.78914e-07
NUP62CL	protein_coding	nucleoporin 62 C-terminal like	1.26471	7.49463e-09	1.80364e-07
WDR91	protein_coding	WD repeat domain 91	-0.450908	7.53884e-09	1.81219e-07
CTSA	protein_coding	cathepsin A	0.532826	7.57915e-09	1.81978e-07
RXRG	protein_coding	retinoid X receptor gamma	-1.69045	7.59614e-09	1.82176e-07
MLH1	protein_coding	mutL homolog 1	-0.270853	7.70044e-09	1.84466e-07
IZUMO4	protein_coding	IZUMO family member 4	-0.80278	7.73875e-09	1.8498e-07
SFTPD	protein_coding	surfactant protein D	-1.61504	7.73966e-09	1.8498e-07
NEK3	protein_coding	NIMA related kinase 3	0.536823	8.18523e-09	1.95183e-07
BTBD1	protein_coding	BTB domain containing 1	0.295858	8.36287e-09	1.99191e-07
USP37	protein_coding	ubiquitin specific peptidase 37	0.4888	8.39609e-09	1.99754e-07
MSR1	protein_coding	macrophage scavenger receptor 1	1.37906	8.43232e-09	2.00388e-07
PLA2G7	protein_coding	phospholipase A2 group VII	1.36246	8.45492e-09	2.00696e-07
NMRAL1	protein_coding	NmrA like redox sensor 1	-0.547159	8.608e-09	2.04098e-07
RXRB	protein_coding	retinoid X receptor beta	-0.255995	8.84088e-09	2.0933e-07
PLAU	protein_coding	plasminogen activator, urokinase	1.1418	8.84876e-09	2.0933e-07
KL	protein_coding	klotho	-1.01099	8.92651e-09	2.1093e-07
PRICKLE4	protein_coding	prickle planar cell polarity protein 4	-0.746001	8.99235e-09	2.12246e-07
SEC14L5	protein_coding	SEC14 like lipid binding 5	-1.59843	9.0726e-09	2.13898e-07
PRKN	protein_coding	parkin RBR E3 ubiquitin protein ligase	-1.12762	9.102e-09	2.14349e-07
NSG2	protein_coding	neuronal vesicle trafficking associated 2	-1.82175	9.17678e-09	2.15867e-07
GLA	protein_coding	galactosidase alpha	0.6215	9.23225e-09	2.16927e-07
ABHD8	protein_coding	abhydrolase domain containing 8	-0.62304	9.26845e-09	2.17532e-07
SMPD1	protein_coding	sphingomyelin phosphodiesterase 1	-0.474756	9.34709e-09	2.19131e-07
WDR24	protein_coding	WD repeat domain 24	-0.352754	9.48263e-09	2.2206e-07
CEACAM6	protein_coding	CEA cell adhesion molecule 6	2.25736	9.50159e-09	2.22254e-07
NABP1	protein_coding	nucleic acid binding protein 1	0.842137	9.6673e-09	2.25877e-07
NAA80	protein_coding	N-alpha-acetyltransferase 80, NatH catalytic subunit	-0.51971	9.73798e-09	2.27252e-07
RB1	protein_coding	RB transcriptional corepressor 1	0.438289	9.74794e-09	2.27252e-07
SYT5	protein_coding	synaptotagmin 5	-1.35883	9.87367e-09	2.29794e-07
TNFRSF10D	protein_coding	TNF receptor superfamily member 10d	0.737933	9.87899e-09	2.29794e-07
NUBP1	protein_coding	nucleotide binding protein 1	-0.343187	1.00705e-08	2.33987e-07
SLC6A17	protein_coding	solute carrier family 6 member 17	-1.29405	1.01058e-08	2.34548e-07
FAM107A	protein_coding	family with sequence similarity 107 member A	-1.05345	1.03783e-08	2.40602e-07
CCDC71L	protein_coding	coiled-coil domain containing 71 like	0.787828	1.0415e-08	2.41187e-07
CAPS	protein_coding	calcyphosine	-0.776921	1.05434e-08	2.43889e-07
ZNF76	protein_coding	zinc finger protein 76	-0.348532	1.08741e-08	2.51261e-07
BLOC1S2	protein_coding	biogenesis of lysosomal organelles complex 1 subunit 2	0.381503	1.116e-08	2.57581e-07
ALDH3A2	protein_coding	aldehyde dehydrogenase 3 family member A2	-0.697303	1.1179e-08	2.57734e-07
GGT7	protein_coding	gamma-glutamyltransferase 7	-0.682298	1.1223e-08	2.58149e-07
MET	protein_coding	MET proto-oncogene, receptor tyrosine kinase	0.76732	1.1227e-08	2.58149e-07
ENC1	protein_coding	ectodermal-neural cortex 1	0.78455	1.12341e-08	2.58149e-07
HIP1R	protein_coding	huntingtin interacting protein 1 related	-0.881838	1.13356e-08	2.60196e-07
SOD2	protein_coding	superoxide dismutase 2	0.940023	1.14113e-08	2.61644e-07
TMEM150C	protein_coding	transmembrane protein 150C	-0.605055	1.1424e-08	2.6165e-07
BLZF1	protein_coding	basic leucine zipper nuclear factor 1	0.334129	1.14909e-08	2.62893e-07
TNFSF4	protein_coding	TNF superfamily member 4	1.22207	1.1569e-08	2.6439e-07
IRF4	protein_coding	interferon regulatory factor 4	-1.40851	1.164e-08	2.65248e-07
ABLIM2	protein_coding	actin binding LIM protein family member 2	1.06886	1.1644e-08	2.65248e-07
SHISAL2B	protein_coding	shisa like 2B	-5.72024	1.17362e-08	2.67041e-07
CIZ1	protein_coding	CDKN1A interacting zinc finger protein 1	-0.323544	1.18897e-08	2.70238e-07
TNFRSF8	protein_coding	TNF receptor superfamily member 8	-0.967826	1.19299e-08	2.70856e-07
MUC13	protein_coding	mucin 13, cell surface associated	1.62023	1.19463e-08	2.70935e-07
DPP6	protein_coding	dipeptidyl peptidase like 6	-2.08523	1.20087e-08	2.72054e-07
MT1X	protein_coding	metallothionein 1X	-1.52844	1.20384e-08	2.72432e-07
CCBE1	protein_coding	collagen and calcium binding EGF domains 1	-1.55916	1.20794e-08	2.73063e-07
RFC1	protein_coding	replication factor C subunit 1	-0.30913	1.22327e-08	2.76229e-07
TMEM86B	protein_coding	transmembrane protein 86B	-0.71298	1.25296e-08	2.82627e-07
CYB5B	protein_coding	cytochrome b5 type B	0.433968	1.25432e-08	2.82628e-07
DCUN1D1	protein_coding	defective in cullin neddylation 1 domain containing 1	0.303114	1.25656e-08	2.82827e-07
LXN	protein_coding	latexin	0.81268	1.2623e-08	2.83814e-07
ZNF287	protein_coding	zinc finger protein 287	-0.592929	1.26679e-08	2.84516e-07
SERPINE2	protein_coding	serpin family E member 2	1.12602	1.27869e-08	2.8688e-07
SH3TC2	protein_coding	SH3 domain and tetratricopeptide repeats 2	1.46841	1.28673e-08	2.88296e-07
ZSCAN18	protein_coding	zinc finger and SCAN domain containing 18	-0.843758	1.28858e-08	2.88296e-07
CPEB3	protein_coding	cytoplasmic polyadenylation element binding protein 3	-0.55047	1.28914e-08	2.88296e-07
SLC7A7	protein_coding	solute carrier family 7 member 7	0.863696	1.29294e-08	2.88836e-07
HERPUD1	protein_coding	homocysteine inducible ER protein with ubiquitin like domain 1	-0.707658	1.29672e-08	2.8937e-07
WBP2	protein_coding	WW domain binding protein 2	-0.470017	1.31481e-08	2.93092e-07
ACTR1B	protein_coding	actin related protein 1B	-0.300364	1.33062e-08	2.96227e-07
CD9	protein_coding	CD9 molecule	0.80491	1.33171e-08	2.96227e-07
CKAP2	protein_coding	cytoskeleton associated protein 2	0.758391	1.35933e-08	3.02048e-07
RGS9	protein_coding	regulator of G protein signaling 9	-1.0866	1.36752e-08	3.03332e-07
DCAF13	protein_coding	DDB1 and CUL4 associated factor 13	0.531178	1.36801e-08	3.03332e-07
IFITM1	protein_coding	interferon induced transmembrane protein 1	0.811925	1.38027e-08	3.05727e-07
AGBL5	protein_coding	ATP/GTP binding protein like 5	-0.491468	1.38621e-08	3.06715e-07
MMP3	protein_coding	matrix metallopeptidase 3	2.41023	1.41265e-08	3.12236e-07
PIAS4	protein_coding	protein inhibitor of activated STAT 4	-0.296459	1.43531e-08	3.16908e-07
GPAT2	protein_coding	glycerol-3-phosphate acyltransferase 2, mitochondrial	-0.96233	1.44985e-08	3.19726e-07
GNS	protein_coding	glucosamine (N-acetyl)-6-sulfatase	0.368082	1.45114e-08	3.19726e-07
CHP1	protein_coding	calcineurin like EF-hand protein 1	-0.595362	1.46143e-08	3.21383e-07
WDR12	protein_coding	WD repeat domain 12	0.437885	1.46174e-08	3.21383e-07
DMRTA1	protein_coding	DMRT like family A1	-1.6593	1.46871e-08	3.22402e-07
NFKBIL1	protein_coding	NFKB inhibitor like 1	-0.633356	1.46947e-08	3.22402e-07
ABHD4	protein_coding	abhydrolase domain containing 4, N-acyl phospholipase B	-0.457574	1.47523e-08	3.23327e-07
ANG	protein_coding	angiogenin	-0.877588	1.48233e-08	3.24542e-07
NRL	protein_coding	neural retina leucine zipper	-0.267031	1.48441e-08	3.24657e-07
SLC35E4	protein_coding	solute carrier family 35 member E4	0.546547	1.49895e-08	3.27492e-07
DSCAML1	protein_coding	DS cell adhesion molecule like 1	-1.58957	1.50078e-08	3.2755e-07
ASCL2	protein_coding	achaete-scute family bHLH transcription factor 2	1.58204	1.50329e-08	3.27756e-07
HNF4G	protein_coding	hepatocyte nuclear factor 4 gamma	1.17436	1.50842e-08	3.28286e-07
DET1	protein_coding	DET1 partner of COP1 E3 ubiquitin ligase	-0.35593	1.50887e-08	3.28286e-07
MLEC	protein_coding	malectin	0.481874	1.51599e-08	3.29492e-07
KDM4B	protein_coding	lysine demethylase 4B	-0.305906	1.53972e-08	3.343e-07
ENPP6	protein_coding	ectonucleotide pyrophosphatase/phosphodiesterase 6	-1.3388	1.54741e-08	3.35621e-07
TCTA	protein_coding	T cell leukemia translocation altered	-0.34205	1.55851e-08	3.37676e-07
CCDC148	protein_coding	coiled-coil domain containing 148	1.27159	1.58268e-08	3.42558e-07
FKBP2	protein_coding	FKBP prolyl isomerase 2	-0.598807	1.59993e-08	3.45934e-07
ARFGAP2	protein_coding	ADP ribosylation factor GTPase activating protein 2	-0.254979	1.60751e-08	3.47212e-07
NDUFB8	protein_coding	NADH:ubiquinone oxidoreductase subunit B8	-0.465247	1.61025e-08	3.47444e-07
ACAA2	protein_coding	acetyl-CoA acyltransferase 2	0.605812	1.61466e-08	3.48037e-07
IYD	protein_coding	iodotyrosine deiodinase	1.44553	1.65424e-08	3.56199e-07
PKD2L1	protein_coding	polycystin 2 like 1, transient receptor potential cation channel	1.94797	1.66869e-08	3.5857e-07
FGD6	protein_coding	FYVE, RhoGEF and PH domain containing 6	0.853738	1.67427e-08	3.594e-07
TRIM45	protein_coding	tripartite motif containing 45	-0.618704	1.67698e-08	3.5961e-07
IGFALS	protein_coding	insulin like growth factor binding protein acid labile subunit	-2.07148	1.71131e-08	3.66596e-07
CAB39L	protein_coding	calcium binding protein 39 like	-0.957349	1.72592e-08	3.69346e-07
IFT27	protein_coding	intraflagellar transport 27	-0.371096	1.72863e-08	3.69548e-07
HMGCLL1	protein_coding	3-hydroxymethyl-3-methylglutaryl-CoA lyase like 1	-1.55185	1.73538e-08	3.70612e-07
RAB11FIP2	protein_coding	RAB11 family interacting protein 2	-0.860506	1.78088e-08	3.79938e-07
CGA	protein_coding	glycoprotein hormones, alpha polypeptide	-3.14464	1.79995e-08	3.83616e-07
ABCA2	protein_coding	ATP binding cassette subfamily A member 2	-0.597211	1.80185e-08	3.83629e-07
CELSR3	protein_coding	cadherin EGF LAG seven-pass G-type receptor 3	1.11096	1.80736e-08	3.8441e-07
PPP1R3C	protein_coding	protein phosphatase 1 regulatory subunit 3C	-1.42495	1.82382e-08	3.87426e-07
SCD5	protein_coding	stearoyl-CoA desaturase 5	-0.901151	1.82526e-08	3.87426e-07
TNFRSF6B	protein_coding	TNF receptor superfamily member 6b	1.60631	1.85647e-08	3.93652e-07
RECQL5	protein_coding	RecQ like helicase 5	-0.642261	1.88029e-08	3.98296e-07
VSIG1	protein_coding	V-set and immunoglobulin domain containing 1	-1.78636	1.88362e-08	3.98598e-07
SLC36A1	protein_coding	solute carrier family 36 member 1	0.605764	1.91103e-08	4.03988e-07
SPRY2	protein_coding	sprouty RTK signaling antagonist 2	0.580133	1.94195e-08	4.09694e-07
STIL	protein_coding	STIL centriolar assembly protein	0.903735	1.95353e-08	4.11557e-07
TAGLN3	protein_coding	transgelin 3	-2.40563	1.95473e-08	4.11557e-07
PHGDH	protein_coding	phosphoglycerate dehydrogenase	-1.14139	1.98078e-08	4.16624e-07
C4BPA	protein_coding	complement component 4 binding protein alpha	2.80722	2.02674e-08	4.25859e-07
MUC3A	protein_coding	mucin 3A, cell surface associated	1.99816	2.03189e-08	4.26513e-07
ZNF562	protein_coding	zinc finger protein 562	0.367748	2.04422e-08	4.2867e-07
EPOR	protein_coding	erythropoietin receptor	-0.883126	2.0658e-08	4.32759e-07
TMEM25	protein_coding	transmembrane protein 25	-0.923241	2.06888e-08	4.32971e-07
PDCD4	protein_coding	programmed cell death 4	-0.626652	2.08048e-08	4.34962e-07
CDA	protein_coding	cytidine deaminase	1.55996	2.09144e-08	4.36816e-07
CLCNKB	protein_coding	chloride voltage-gated channel Kb	-2.54928	2.09602e-08	4.37335e-07
ABCC2	protein_coding	ATP binding cassette subfamily C member 2	1.52544	2.10722e-08	4.39231e-07
NUP107	protein_coding	nucleoporin 107	0.41208	2.13692e-08	4.44978e-07
BLVRB	protein_coding	biliverdin reductase B	-0.710253	2.15425e-08	4.48141e-07
RNF167	protein_coding	ring finger protein 167	-0.352836	2.20401e-08	4.58034e-07
DPEP1	protein_coding	dipeptidase 1	2.05093	2.23017e-08	4.63009e-07
ASIC1	protein_coding	acid sensing ion channel subunit 1	-0.866987	2.25087e-08	4.66843e-07
MYO18B	protein_coding	myosin XVIIIB	-2.1635	2.25362e-08	4.6695e-07
LAMC2	protein_coding	laminin subunit gamma 2	1.25464	2.27037e-08	4.69953e-07
SURF1	protein_coding	SURF1 cytochrome c oxidase assembly factor	-0.571956	2.27506e-08	4.70458e-07
ZNF471	protein_coding	zinc finger protein 471	-0.845929	2.27988e-08	4.70545e-07
HDLBP	protein_coding	high density lipoprotein binding protein	-0.419783	2.28e-08	4.70545e-07
NEU4	protein_coding	neuraminidase 4	2.51105	2.28377e-08	4.70857e-07
FAM104A	protein_coding	family with sequence similarity 104 member A	-0.274234	2.30495e-08	4.74757e-07
PRDX5	protein_coding	peroxiredoxin 5	-0.660444	2.33084e-08	4.79615e-07
KLF4	protein_coding	Kruppel like factor 4	-0.916276	2.33972e-08	4.80968e-07
TM4SF4	protein_coding	transmembrane 4 L six family member 4	1.89136	2.35666e-08	4.83974e-07
SLC38A6	protein_coding	solute carrier family 38 member 6	0.501687	2.38404e-08	4.89116e-07
FMNL2	protein_coding	formin like 2	0.501085	2.40021e-08	4.91948e-07
BAP1	protein_coding	BRCA1 associated protein 1	-0.281885	2.46425e-08	5.04422e-07
MAPK8	protein_coding	mitogen-activated protein kinase 8	0.274116	2.4659e-08	5.04422e-07
HYI	protein_coding	hydroxypyruvate isomerase (putative)	-0.546585	2.4753e-08	5.05688e-07
TMEM167B	protein_coding	transmembrane protein 167B	-0.276096	2.47694e-08	5.05688e-07
NPY	protein_coding	neuropeptide Y	-1.99647	2.49211e-08	5.08289e-07
MUC21	protein_coding	mucin 21, cell surface associated	-3.39365	2.50131e-08	5.09667e-07
FAM110B	protein_coding	family with sequence similarity 110 member B	-0.819166	2.51721e-08	5.12405e-07
CHMP2B	protein_coding	charged multivesicular body protein 2B	0.371347	2.53739e-08	5.1601e-07
PATL1	protein_coding	PAT1 homolog 1, processing body mRNA decay factor	0.398708	2.54754e-08	5.1737e-07
TPMT	protein_coding	thiopurine S-methyltransferase	0.566228	2.54903e-08	5.1737e-07
COL4A5	protein_coding	collagen type IV alpha 5 chain	-1.14149	2.57238e-08	5.21313e-07
LURAP1	protein_coding	leucine rich adaptor protein 1	-1.01746	2.6376e-08	5.33788e-07
LY6H	protein_coding	lymphocyte antigen 6 family member H	-1.33634	2.65274e-08	5.36117e-07
TNFSF18	protein_coding	TNF superfamily member 18	1.64834	2.6566e-08	5.36117e-07
ZCWPW1	protein_coding	zinc finger CW-type and PWWP domain containing 1	-0.54629	2.65682e-08	5.36117e-07
EPHA10	protein_coding	EPH receptor A10	0.919955	2.68449e-08	5.41177e-07
TMEM80	protein_coding	transmembrane protein 80	-0.506967	2.69479e-08	5.4273e-07
ZNF285	protein_coding	zinc finger protein 285	-0.839361	2.70232e-08	5.4372e-07
VILL	protein_coding	villin like	-1.15134	2.71431e-08	5.45608e-07
RAB3D	protein_coding	RAB3D, member RAS oncogene family	-0.733483	2.71835e-08	5.45893e-07
KIF1A	protein_coding	kinesin family member 1A	-1.86586	2.76465e-08	5.54658e-07
OTUD1	protein_coding	OTU deubiquitinase 1	-0.651505	2.77626e-08	5.56399e-07
NEURL4	protein_coding	neuralized E3 ubiquitin protein ligase 4	-0.321749	2.77866e-08	5.56399e-07
PTTG1IP	protein_coding	PTTG1 interacting protein	-0.381341	2.79149e-08	5.58431e-07
LAMB4	protein_coding	laminin subunit beta 4	-1.84881	2.80932e-08	5.61461e-07
CPLX2	protein_coding	complexin 2	-1.81682	2.87513e-08	5.74063e-07
IFNGR1	protein_coding	interferon gamma receptor 1	0.431115	2.913e-08	5.81069e-07
IDH2	protein_coding	isocitrate dehydrogenase (NADP(+)) 2	-1.04036	2.91588e-08	5.81087e-07
IL13RA2	protein_coding	interleukin 13 receptor subunit alpha 2	2.31993	2.94834e-08	5.86996e-07
AUH	protein_coding	AU RNA binding methylglutaconyl-CoA hydratase	-0.726478	2.95687e-08	5.88132e-07
NFIC	protein_coding	nuclear factor I C	-0.65918	2.96806e-08	5.89408e-07
TTLL1	protein_coding	tubulin tyrosine ligase like 1	-0.409869	2.96893e-08	5.89408e-07
ASTN2	protein_coding	astrotactin 2	-1.01595	2.97785e-08	5.90616e-07
FXR2	protein_coding	FMR1 autosomal homolog 2	-0.288585	2.98364e-08	5.91203e-07
KAT6B	protein_coding	lysine acetyltransferase 6B	-0.516318	2.98756e-08	5.91418e-07
BCAS3	protein_coding	BCAS3 microtubule associated cell migration factor	-0.351486	3.01849e-08	5.96974e-07
ATP5F1A	protein_coding	ATP synthase F1 subunit alpha	-0.569073	3.06672e-08	6.05366e-07
SLC4A2	protein_coding	solute carrier family 4 member 2	-0.787043	3.07369e-08	6.06168e-07
DCTN3	protein_coding	dynactin subunit 3	-0.373174	3.19852e-08	6.30189e-07
ZFAND2B	protein_coding	zinc finger AN1-type containing 2B	-0.405758	3.20901e-08	6.31612e-07
ACTL6A	protein_coding	actin like 6A	0.378726	3.21179e-08	6.31612e-07
HDHD2	protein_coding	haloacid dehalogenase like hydrolase domain containing 2	-0.342174	3.22204e-08	6.33031e-07
SIRT4	protein_coding	sirtuin 4	-0.814217	3.27852e-08	6.43521e-07
TRIM68	protein_coding	tripartite motif containing 68	-0.389913	3.3582e-08	6.58541e-07
SLC8A2	protein_coding	solute carrier family 8 member A2	-2.08698	3.36868e-08	6.59977e-07
KCNJ11	protein_coding	potassium inwardly rectifying channel subfamily J member 11	-1.31081	3.42145e-08	6.69686e-07
MUC5AC	protein_coding	mucin 5AC, oligomeric mucus/gel-forming	-2.18428	3.42657e-08	6.7006e-07
ZNF580	protein_coding	zinc finger protein 580	-0.577821	3.44624e-08	6.73275e-07
ZNF425	protein_coding	zinc finger protein 425	-0.627447	3.49715e-08	6.82582e-07
MUC6	protein_coding	mucin 6, oligomeric mucus/gel-forming	-2.30999	3.55493e-08	6.93212e-07
EVPL	protein_coding	envoplakin	0.919654	3.61903e-08	7.05052e-07
ZNF71	protein_coding	zinc finger protein 71	-0.54975	3.65625e-08	7.1164e-07
LPCAT1	protein_coding	lysophosphatidylcholine acyltransferase 1	0.62239	3.66003e-08	7.11711e-07
GNPDA1	protein_coding	glucosamine-6-phosphate deaminase 1	0.502777	3.69845e-08	7.18511e-07
ZNF503	protein_coding	zinc finger protein 503	-0.809684	3.79274e-08	7.36144e-07
ENPP5	protein_coding	ectonucleotide pyrophosphatase/phosphodiesterase family member 5	-1.36912	3.85268e-08	7.47083e-07
IRAK2	protein_coding	interleukin 1 receptor associated kinase 2	0.839406	3.92794e-08	7.6097e-07
SLC6A4	protein_coding	solute carrier family 6 member 4	-2.22242	3.95099e-08	7.64725e-07
RCAN3	protein_coding	RCAN family member 3	-0.500653	3.96814e-08	7.67333e-07
TRABD2A	protein_coding	TraB domain containing 2A	1.43031	4.02883e-08	7.78348e-07
ACSL1	protein_coding	acyl-CoA synthetase long chain family member 1	-0.597287	4.08524e-08	7.87787e-07
TOM1L2	protein_coding	target of myb1 like 2 membrane trafficking protein	-0.588992	4.11611e-08	7.93007e-07
PHKB	protein_coding	phosphorylase kinase regulatory subunit beta	-0.366267	4.12073e-08	7.93164e-07
LYN	protein_coding	LYN proto-oncogene, Src family tyrosine kinase	0.625402	4.13414e-08	7.95013e-07
MAGI1	protein_coding	membrane associated guanylate kinase, WW and PDZ domain containing 1	-0.63417	4.14024e-08	7.95445e-07
RAB37	protein_coding	RAB37, member RAS oncogene family	-0.883059	4.14402e-08	7.95445e-07
H2AJ	protein_coding	H2A.J histone	-0.538467	4.15803e-08	7.97401e-07
LY75	protein_coding	lymphocyte antigen 75	0.734643	4.16594e-08	7.98185e-07
VMAC	protein_coding	vimentin type intermediate filament associated coiled-coil protein	-0.498253	4.2083e-08	8.05561e-07
SLC43A3	protein_coding	solute carrier family 43 member 3	0.72702	4.22426e-08	8.07875e-07
SLC27A3	protein_coding	solute carrier family 27 member 3	-0.466551	4.25453e-08	8.12271e-07
RRM2B	protein_coding	ribonucleotide reductase regulatory TP53 inducible subunit M2B	0.477152	4.25503e-08	8.12271e-07
EXOC3	protein_coding	exocyst complex component 3	-0.637867	4.26801e-08	8.14003e-07
NECAB3	protein_coding	N-terminal EF-hand calcium binding protein 3	-0.702063	4.28482e-08	8.16464e-07
GPS2	protein_coding	G protein pathway suppressor 2	-0.274364	4.29664e-08	8.17969e-07
KIF25	protein_coding	kinesin family member 25	-1.87907	4.32112e-08	8.21879e-07
EPB41L1	protein_coding	erythrocyte membrane protein band 4.1 like 1	-0.557679	4.34248e-08	8.2519e-07
PSKH1	protein_coding	protein serine kinase H1	-0.425873	4.40707e-08	8.36702e-07
SLC46A3	protein_coding	solute carrier family 46 member 3	0.625715	4.4112e-08	8.36724e-07
MARK4	protein_coding	microtubule affinity regulating kinase 4	-0.395412	4.41582e-08	8.3684e-07
FAR2	protein_coding	fatty acyl-CoA reductase 2	0.916939	4.45114e-08	8.42768e-07
APC2	protein_coding	APC regulator of WNT signaling pathway 2	-0.911846	4.5027e-08	8.50985e-07
NUDT15	protein_coding	nudix hydrolase 15	0.471189	4.52948e-08	8.55272e-07
SMARCD3	protein_coding	SWI/SNF related, matrix associated, actin dependent regulator of chromatin, subfamily d, member 3	-0.777034	4.59704e-08	8.67245e-07
USE1	protein_coding	unconventional SNARE in the ER 1	-0.444813	4.62829e-08	8.72352e-07
CRTC1	protein_coding	CREB regulated transcription coactivator 1	-0.494819	4.69271e-08	8.83695e-07
TMEM68	protein_coding	transmembrane protein 68	0.385573	4.72992e-08	8.89124e-07
GFRA3	protein_coding	GDNF family receptor alpha 3	-1.38271	4.73006e-08	8.89124e-07
ZNF568	protein_coding	zinc finger protein 568	-0.618228	4.7444e-08	8.91017e-07
MTCH1	protein_coding	mitochondrial carrier 1	-0.21184	4.79038e-08	8.98842e-07
DHCR24	protein_coding	24-dehydrocholesterol reductase	-1.09661	4.80681e-08	9.01115e-07
HSPA1L	protein_coding	heat shock protein family A (Hsp70) member 1 like	-0.500468	4.86521e-08	9.11245e-07
EIF2AK3	protein_coding	eukaryotic translation initiation factor 2 alpha kinase 3	-0.661216	4.89656e-08	9.15473e-07
CTNNA2	protein_coding	catenin alpha 2	-2.36035	4.90785e-08	9.16762e-07
PHF1	protein_coding	PHD finger protein 1	-0.528411	4.94513e-08	9.22898e-07
MAP4K2	protein_coding	mitogen-activated protein kinase kinase kinase kinase 2	-0.470515	5.04411e-08	9.40531e-07
ECI2	protein_coding	enoyl-CoA delta isomerase 2	-0.916827	5.19908e-08	9.6856e-07
SCAPER	protein_coding	S-phase cyclin A associated protein in the ER	-0.442584	5.20909e-08	9.69559e-07
MT1M	protein_coding	metallothionein 1M	-1.78357	5.21657e-08	9.70086e-07
TMEM185B	protein_coding	transmembrane protein 185B	0.419193	5.24992e-08	9.7542e-07
SLC2A11	protein_coding	solute carrier family 2 member 11	-0.56241	5.29416e-08	9.82764e-07
CREG1	protein_coding	cellular repressor of E1A stimulated genes 1	0.394546	5.30017e-08	9.83005e-07
ASS1	protein_coding	argininosuccinate synthase 1	0.92717	5.32617e-08	9.86949e-07
FIBCD1	protein_coding	fibrinogen C domain containing 1	2.98682	5.38759e-08	9.97446e-07
IMPDH1	protein_coding	inosine monophosphate dehydrogenase 1	-0.545178	5.46875e-08	1.01157e-06
PRIMA1	protein_coding	proline rich membrane anchor 1	-1.65769	5.53253e-08	1.02246e-06
SLC20A1	protein_coding	solute carrier family 20 member 1	0.549695	5.57624e-08	1.02963e-06
ASB8	protein_coding	ankyrin repeat and SOCS box containing 8	-0.277853	5.59665e-08	1.03249e-06
TNNI2	protein_coding	troponin I2, fast skeletal type	1.37075	5.66031e-08	1.04331e-06
MPZ	protein_coding	myelin protein zero	-0.969263	5.67221e-08	1.04458e-06
STARD10	protein_coding	StAR related lipid transfer domain containing 10	-0.971938	5.72227e-08	1.05212e-06
ANKMY2	protein_coding	ankyrin repeat and MYND domain containing 2	-0.51205	5.72326e-08	1.05212e-06
ATCAY	protein_coding	ATCAY kinesin light chain interacting caytaxin	-2.04449	5.73806e-08	1.05391e-06
RAPGEF3	protein_coding	Rap guanine nucleotide exchange factor 3	-0.619737	5.76612e-08	1.05814e-06
C1orf116	protein_coding	chromosome 1 open reading frame 116	-1.17051	5.78647e-08	1.06094e-06
TRAPPC12	protein_coding	trafficking protein particle complex 12	-0.287898	5.84067e-08	1.06916e-06
NPL	protein_coding	N-acetylneuraminate pyruvate lyase	0.710115	5.84639e-08	1.06916e-06
RNF149	protein_coding	ring finger protein 149	0.396371	5.84667e-08	1.06916e-06
NNT	protein_coding	nicotinamide nucleotide transhydrogenase	-0.72097	5.87459e-08	1.07332e-06
ZNF358	protein_coding	zinc finger protein 358	-0.671476	5.95267e-08	1.08569e-06
PRX	protein_coding	periaxin	-0.701667	6.00319e-08	1.09394e-06
CMPK1	protein_coding	cytidine/uridine monophosphate kinase 1	0.417733	6.01587e-08	1.0953e-06
FPR3	protein_coding	formyl peptide receptor 3	0.906901	6.04868e-08	1.10031e-06
EPHX4	protein_coding	epoxide hydrolase 4	1.48882	6.07519e-08	1.10417e-06
MBD3	protein_coding	methyl-CpG binding domain protein 3	-0.433222	6.10952e-08	1.10944e-06
PRAME	protein_coding	PRAME nuclear receptor transcriptional regulator	2.77044	6.1863e-08	1.1217e-06
HEPH	protein_coding	hephaestin	1.40272	6.18774e-08	1.1217e-06
MMP7	protein_coding	matrix metallopeptidase 7	2.05951	6.20246e-08	1.12339e-06
FAM102B	protein_coding	family with sequence similarity 102 member B	0.608577	6.39147e-08	1.15662e-06
ZNF433	protein_coding	zinc finger protein 433	-0.650673	6.41509e-08	1.15989e-06
TFG	protein_coding	trafficking from ER to golgi regulator	0.277008	6.46027e-08	1.16704e-06
SCN3A	protein_coding	sodium voltage-gated channel alpha subunit 3	-1.16401	6.47297e-08	1.16833e-06
ZNF695	protein_coding	zinc finger protein 695	1.22933	6.53272e-08	1.17809e-06
SSTR3	protein_coding	somatostatin receptor 3	-1.24766	6.57741e-08	1.18513e-06
TCN1	protein_coding	transcobalamin 1	-1.92807	6.61227e-08	1.19038e-06
SERPIND1	protein_coding	serpin family D member 1	-1.78656	6.73343e-08	1.2101e-06
SCGB2A1	protein_coding	secretoglobin family 2A member 1	-2.07478	6.74027e-08	1.21029e-06
CAMK2N1	protein_coding	calcium/calmodulin dependent protein kinase II inhibitor 1	1.08216	6.78706e-08	1.21764e-06
ENSG00000259900	protein_coding	novel protein	-4.05672	6.84721e-08	1.22641e-06
SPINK2	protein_coding	serine peptidase inhibitor Kazal type 2	-2.00814	6.84891e-08	1.22641e-06
CASTOR1	protein_coding	cytosolic arginine sensor for mTORC1 subunit 1	-0.572581	6.85355e-08	1.22641e-06
PDE1C	protein_coding	phosphodiesterase 1C	-0.920024	6.90527e-08	1.23461e-06
KCNQ1	protein_coding	potassium voltage-gated channel subfamily Q member 1	-1.41538	6.95359e-08	1.24218e-06
IGFBP2	protein_coding	insulin like growth factor binding protein 2	-1.2068	6.98819e-08	1.24635e-06
HOMEZ	protein_coding	homeobox and leucine zipper encoding	-0.449867	6.98889e-08	1.24635e-06
RGL2	protein_coding	ral guanine nucleotide dissociation stimulator like 2	-0.40656	7.21715e-08	1.28486e-06
MRPL53	protein_coding	mitochondrial ribosomal protein L53	-0.516133	7.23596e-08	1.28654e-06
MYOC	protein_coding	myocilin	-2.56591	7.23893e-08	1.28654e-06
CTSB	protein_coding	cathepsin B	0.76802	7.54142e-08	1.33809e-06
KIAA0895	protein_coding	KIAA0895	-1.21901	7.5418e-08	1.33809e-06
RBM41	protein_coding	RNA binding motif protein 41	0.485863	7.55097e-08	1.33858e-06
CNKSR2	protein_coding	connector enhancer of kinase suppressor of Ras 2	-1.61936	7.62918e-08	1.3513e-06
TSN	protein_coding	translin	0.333666	7.76151e-08	1.37241e-06
BMP2K	protein_coding	BMP2 inducible kinase	0.557639	7.89017e-08	1.39397e-06
SERPINA4	protein_coding	serpin family A member 4	-1.74417	7.93294e-08	1.40034e-06
FAHD2A	protein_coding	fumarylacetoacetate hydrolase domain containing 2A	-0.49129	7.95556e-08	1.40315e-06
FOXA2	protein_coding	forkhead box A2	-1.23748	7.98294e-08	1.40679e-06
EIF2D	protein_coding	eukaryotic translation initiation factor 2D	-0.331289	8.01663e-08	1.41154e-06
EPCAM	protein_coding	epithelial cell adhesion molecule	0.98999	8.04206e-08	1.41482e-06
ZNF57	protein_coding	zinc finger protein 57	-0.724678	8.11919e-08	1.42719e-06
CCDC12	protein_coding	coiled-coil domain containing 12	-0.424901	8.13506e-08	1.42877e-06
ERVMER34-1	protein_coding	endogenous retrovirus group MER34 member 1, envelope	1.18649	8.21392e-08	1.44141e-06
GCDH	protein_coding	glutaryl-CoA dehydrogenase	-0.492011	8.22623e-08	1.44236e-06
ABCB9	protein_coding	ATP binding cassette subfamily B member 9	-0.444781	8.29206e-08	1.45268e-06
HEXIM2	protein_coding	HEXIM P-TEFb complex subunit 2	-0.628774	8.33779e-08	1.45946e-06
CHEK2	protein_coding	checkpoint kinase 2	0.622042	8.40748e-08	1.47043e-06
ZNF444	protein_coding	zinc finger protein 444	-0.540963	8.425e-08	1.47226e-06
TEF	protein_coding	TEF transcription factor, PAR bZIP family member	-0.85202	8.45875e-08	1.47692e-06
OTUD4	protein_coding	OTU deubiquitinase 4	0.398986	8.51419e-08	1.48536e-06
SNRNP35	protein_coding	small nuclear ribonucleoprotein U11/U12 subunit 35	-0.343254	8.59136e-08	1.49667e-06
MKNK2	protein_coding	MAPK interacting serine/threonine kinase 2	-0.49059	8.59337e-08	1.49667e-06
CD59	protein_coding	CD59 molecule (CD59 blood group)	-0.427368	8.65187e-08	1.5056e-06
RANBP3	protein_coding	RAN binding protein 3	-0.284861	8.71209e-08	1.51481e-06
ALDH1A1	protein_coding	aldehyde dehydrogenase 1 family member A1	-1.20306	8.72626e-08	1.51528e-06
ARIH2	protein_coding	ariadne RBR E3 ubiquitin protein ligase 2	-0.258773	8.7293e-08	1.51528e-06
TBC1D17	protein_coding	TBC1 domain family member 17	-0.431419	8.91379e-08	1.54565e-06
PELI1	protein_coding	pellino E3 ubiquitin protein ligase 1	0.484172	8.9333e-08	1.54683e-06
NRCAM	protein_coding	neuronal cell adhesion molecule	1.22282	9.11547e-08	1.57576e-06
CHGA	protein_coding	chromogranin A	-2.18148	9.15544e-08	1.58136e-06
ATP6V0D2	protein_coding	ATPase H+ transporting V0 subunit d2	1.70781	9.1793e-08	1.58385e-06
FOXQ1	protein_coding	forkhead box Q1	-1.20873	9.18506e-08	1.58385e-06
CMTM5	protein_coding	CKLF like MARVEL transmembrane domain containing 5	-1.89694	9.2937e-08	1.60126e-06
GGA2	protein_coding	golgi associated, gamma adaptin ear containing, ARF binding protein 2	-0.423961	9.46247e-08	1.629e-06
PIN1	protein_coding	peptidylprolyl cis/trans isomerase, NIMA-interacting 1	-0.34324	9.5833e-08	1.64844e-06
CREG2	protein_coding	cellular repressor of E1A stimulated genes 2	1.92258	9.65129e-08	1.65877e-06
PRKCD	protein_coding	protein kinase C delta	-0.639386	9.77281e-08	1.67827e-06
APAF1	protein_coding	apoptotic peptidase activating factor 1	0.418575	1.0006e-07	1.71691e-06
SEH1L	protein_coding	SEH1 like nucleoporin	0.427633	1.00428e-07	1.7218e-06
PLAGL2	protein_coding	PLAG1 like zinc finger 2	0.555517	1.01287e-07	1.73511e-06
ZNF124	protein_coding	zinc finger protein 124	0.438363	1.01982e-07	1.74557e-06
PEX7	protein_coding	peroxisomal biogenesis factor 7	-0.831114	1.0219e-07	1.74771e-06
PLEKHA8	protein_coding	pleckstrin homology domain containing A8	0.440405	1.02647e-07	1.75392e-06
NKX2-2	protein_coding	NK2 homeobox 2	-2.01862	1.03414e-07	1.76429e-06
PI3	protein_coding	peptidase inhibitor 3	1.99917	1.04317e-07	1.77825e-06
MED9	protein_coding	mediator complex subunit 9	-0.392052	1.07032e-07	1.82304e-06
SAA2	protein_coding	serum amyloid A2	2.19287	1.08142e-07	1.84038e-06
SNAP47	protein_coding	synaptosome associated protein 47	-0.253163	1.09435e-07	1.8579e-06
ZFR2	protein_coding	zinc finger RNA binding protein 2	-2.03154	1.1059e-07	1.87599e-06
ALDOC	protein_coding	aldolase, fructose-bisphosphate C	-0.989732	1.11062e-07	1.88116e-06
TENT5B	protein_coding	terminal nucleotidyltransferase 5B	-1.48079	1.11075e-07	1.88116e-06
DCAF5	protein_coding	DDB1 and CUL4 associated factor 5	-0.294194	1.12723e-07	1.90752e-06
ACADVL	protein_coding	acyl-CoA dehydrogenase very long chain	-0.487806	1.14859e-07	1.94209e-06
DTX3L	protein_coding	deltex E3 ubiquitin ligase 3L	0.444735	1.1552e-07	1.95167e-06
PTPRO	protein_coding	protein tyrosine phosphatase receptor type O	1.23108	1.16905e-07	1.97348e-06
MZT1	protein_coding	mitotic spindle organizing protein 1	0.557212	1.18502e-07	1.99883e-06
ATAD2	protein_coding	ATPase family AAA domain containing 2	0.610172	1.18782e-07	2.00192e-06
DRD5	protein_coding	dopamine receptor D5	-2.25565	1.19104e-07	2.00573e-06
CCDC85C	protein_coding	coiled-coil domain containing 85C	-0.525227	1.19319e-07	2.00773e-06
KBTBD11	protein_coding	kelch repeat and BTB domain containing 11	0.901853	1.19613e-07	2.01107e-06
PWWP2B	protein_coding	PWWP domain containing 2B	-0.516433	1.20016e-07	2.01621e-06
FAM174B	protein_coding	family with sequence similarity 174 member B	-0.941949	1.20927e-07	2.02989e-06
NT5DC1	protein_coding	5'-nucleotidase domain containing 1	-0.409543	1.22046e-07	2.04702e-06
GABARAPL1	protein_coding	GABA type A receptor associated protein like 1	-0.71994	1.24241e-07	2.08216e-06
OBSL1	protein_coding	obscurin like cytoskeletal adaptor 1	-0.782219	1.26031e-07	2.10877e-06
RIF1	protein_coding	replication timing regulatory factor 1	0.395492	1.27755e-07	2.1359e-06
SRSF4	protein_coding	serine and arginine rich splicing factor 4	-0.193391	1.30552e-07	2.18092e-06
ATP6V1G1	protein_coding	ATPase H+ transporting V1 subunit G1	-0.412563	1.30857e-07	2.18427e-06
CNOT6	protein_coding	CCR4-NOT transcription complex subunit 6	0.305817	1.31789e-07	2.19806e-06
LIN9	protein_coding	lin-9 DREAM MuvB core complex component	0.456702	1.32934e-07	2.2154e-06
KLHL36	protein_coding	kelch like family member 36	-0.35535	1.34204e-07	2.23299e-06
SOBP	protein_coding	sine oculis binding protein homolog	-0.857237	1.34427e-07	2.23474e-06
GALE	protein_coding	UDP-galactose-4-epimerase	-0.893453	1.34524e-07	2.23474e-06
ADO	protein_coding	2-aminoethanethiol dioxygenase	0.252992	1.37097e-07	2.27568e-06
PNOC	protein_coding	prepronociceptin	-1.26416	1.3775e-07	2.2847e-06
SPG7	protein_coding	SPG7 matrix AAA peptidase subunit, paraplegin	-0.315752	1.38137e-07	2.28931e-06
ATPAF2	protein_coding	ATP synthase mitochondrial F1 complex assembly factor 2	-0.382393	1.38253e-07	2.2894e-06
ERBB4	protein_coding	erb-b2 receptor tyrosine kinase 4	-1.98512	1.38576e-07	2.29294e-06
CARD10	protein_coding	caspase recruitment domain family member 10	0.508657	1.40986e-07	2.33096e-06
ZNF135	protein_coding	zinc finger protein 135	-0.769057	1.413e-07	2.3343e-06
KIAA1958	protein_coding	KIAA1958	-1.12813	1.41787e-07	2.3405e-06
FBXW5	protein_coding	F-box and WD repeat domain containing 5	-0.357637	1.43903e-07	2.37355e-06
WDPCP	protein_coding	WD repeat containing planar cell polarity effector	-0.609459	1.44448e-07	2.38065e-06
RAD18	protein_coding	RAD18 E3 ubiquitin protein ligase	0.548752	1.45416e-07	2.39471e-06
C14orf93	protein_coding	chromosome 14 open reading frame 93	-0.316933	1.46045e-07	2.40319e-06
FICD	protein_coding	FIC domain protein adenylyltransferase	-0.578356	1.46542e-07	2.40946e-06
ARHGEF19	protein_coding	Rho guanine nucleotide exchange factor 19	-0.689954	1.48103e-07	2.4332e-06
FSIP2	protein_coding	fibrous sheath interacting protein 2	-1.51896	1.48635e-07	2.43855e-06
TRAF3IP2	protein_coding	TRAF3 interacting protein 2	-0.470405	1.48662e-07	2.43855e-06
PEX12	protein_coding	peroxisomal biogenesis factor 12	-0.373422	1.49403e-07	2.44877e-06
SAMM50	protein_coding	SAMM50 sorting and assembly machinery component	-0.476894	1.49953e-07	2.45586e-06
ACSF2	protein_coding	acyl-CoA synthetase family member 2	-0.732687	1.51796e-07	2.48318e-06
BRIX1	protein_coding	biogenesis of ribosomes BRX1	0.500723	1.51859e-07	2.48318e-06
SDS	protein_coding	serine dehydratase	1.70459	1.52205e-07	2.48689e-06
TAFA2	protein_coding	TAFA chemokine like family member 2	-1.15924	1.52742e-07	2.49371e-06
ACO1	protein_coding	aconitase 1	-0.455736	1.53023e-07	2.49634e-06
NOS2	protein_coding	nitric oxide synthase 2	2.49453	1.54078e-07	2.51159e-06
GLOD4	protein_coding	glyoxalase domain containing 4	-0.574504	1.54435e-07	2.51544e-06
CA4	protein_coding	carbonic anhydrase 4	-1.96593	1.5557e-07	2.53195e-06
NOL4	protein_coding	nucleolar protein 4	-1.87025	1.55886e-07	2.53512e-06
RBPMS2	protein_coding	RNA binding protein, mRNA processing factor 2	-1.45224	1.56344e-07	2.53861e-06
TRIP13	protein_coding	thyroid hormone receptor interactor 13	0.875575	1.56606e-07	2.54089e-06
EBF4	protein_coding	EBF family member 4	-0.733163	1.5725e-07	2.54935e-06
ARHGEF9	protein_coding	Cdc42 guanine nucleotide exchange factor 9	-0.396271	1.58142e-07	2.56182e-06
CHMP6	protein_coding	charged multivesicular body protein 6	-0.3411	1.58894e-07	2.57201e-06
CCDC112	protein_coding	coiled-coil domain containing 112	0.398963	1.60489e-07	2.59581e-06
MRPS18A	protein_coding	mitochondrial ribosomal protein S18A	-0.496203	1.61643e-07	2.61245e-06
EXOC6	protein_coding	exocyst complex component 6	0.312669	1.61869e-07	2.61408e-06
ERI1	protein_coding	exoribonuclease 1	0.522154	1.62731e-07	2.62598e-06
RASAL2	protein_coding	RAS protein activator like 2	0.535722	1.63294e-07	2.63302e-06
SCMH1	protein_coding	Scm polycomb group protein homolog 1	-0.47715	1.63552e-07	2.63514e-06
DEF8	protein_coding	differentially expressed in FDCP 8 homolog	-0.342521	1.67146e-07	2.69097e-06
GAS2	protein_coding	growth arrest specific 2	-1.05462	1.68034e-07	2.70319e-06
LRRC19	protein_coding	leucine rich repeat containing 19	2.17542	1.69996e-07	2.73265e-06
DEK	protein_coding	DEK proto-oncogene	0.402474	1.70755e-07	2.74272e-06
CNNM2	protein_coding	cyclin and CBS domain divalent metal cation transport mediator 2	0.205583	1.71577e-07	2.75381e-06
GALNT12	protein_coding	polypeptide N-acetylgalactosaminyltransferase 12	-0.757098	1.71747e-07	2.75443e-06
CEL	protein_coding	carboxyl ester lipase	2.02452	1.72458e-07	2.7637e-06
MMUT	protein_coding	methylmalonyl-CoA mutase	-0.420135	1.7325e-07	2.77426e-06
COX4I1	protein_coding	cytochrome c oxidase subunit 4I1	-0.560213	1.75233e-07	2.80294e-06
TMEM211	protein_coding	transmembrane protein 211	-2.03444	1.7531e-07	2.80294e-06
CD58	protein_coding	CD58 molecule	0.377077	1.75637e-07	2.80393e-06
TMEM132C	protein_coding	transmembrane protein 132C	-1.39571	1.75897e-07	2.80587e-06
C11orf52	protein_coding	chromosome 11 open reading frame 52	-1.06236	1.77045e-07	2.82204e-06
TSSK6	protein_coding	testis specific serine kinase 6	-0.563764	1.78875e-07	2.84872e-06
PRMT7	protein_coding	protein arginine methyltransferase 7	-0.339593	1.78992e-07	2.84872e-06
LRRIQ4	protein_coding	leucine rich repeats and IQ motif containing 4	1.9409	1.81822e-07	2.89154e-06
SYTL3	protein_coding	synaptotagmin like 3	-0.617719	1.83003e-07	2.90637e-06
TMEM138	protein_coding	transmembrane protein 138	0.23062	1.83032e-07	2.90637e-06
RLIM	protein_coding	ring finger protein, LIM domain interacting	0.32462	1.87076e-07	2.96832e-06
CPLANE2	protein_coding	ciliogenesis and planar polarity effector 2	-0.48685	1.87685e-07	2.97571e-06
TMEM151A	protein_coding	transmembrane protein 151A	-1.70938	1.87851e-07	2.97609e-06
ATP5PO	protein_coding	ATP synthase peripheral stalk subunit OSCP	-0.535901	1.88705e-07	2.98736e-06
TECTA	protein_coding	tectorin alpha	-0.783821	1.8999e-07	3.00542e-06
AP1AR	protein_coding	adaptor related protein complex 1 associated regulatory protein	0.389599	1.90501e-07	3.01122e-06
FMOD	protein_coding	fibromodulin	-0.818414	1.91811e-07	3.02962e-06
SLC27A2	protein_coding	solute carrier family 27 member 2	1.1564	1.96297e-07	3.09814e-06
CHFR	protein_coding	checkpoint with forkhead and ring finger domains	-0.394481	1.96927e-07	3.10572e-06
FAM161A	protein_coding	FAM161 centrosomal protein A	-0.883481	1.97798e-07	3.11711e-06
MTPN	protein_coding	myotrophin	0.288398	1.99244e-07	3.13753e-06
MYEF2	protein_coding	myelin expression factor 2	-1.04956	2.02294e-07	3.18316e-06
SIL1	protein_coding	SIL1 nucleotide exchange factor	-0.453485	2.02654e-07	3.18641e-06
FKBP8	protein_coding	FKBP prolyl isomerase 8	-0.374388	2.03866e-07	3.20306e-06
DNAJC28	protein_coding	DnaJ heat shock protein family (Hsp40) member C28	-0.65862	2.05996e-07	3.23409e-06
NCMAP	protein_coding	non-compact myelin associated protein	-1.40229	2.07614e-07	3.25704e-06
CHST12	protein_coding	carbohydrate sulfotransferase 12	-0.389827	2.08093e-07	3.26211e-06
ADAM17	protein_coding	ADAM metallopeptidase domain 17	0.348104	2.09408e-07	3.27856e-06
VPS51	protein_coding	VPS51 subunit of GARP complex	-0.413228	2.0958e-07	3.27856e-06
ACSL4	protein_coding	acyl-CoA synthetase long chain family member 4	0.517991	2.09614e-07	3.27856e-06
SPATA17	protein_coding	spermatogenesis associated 17	1.21267	2.09883e-07	3.28031e-06
AACS	protein_coding	acetoacetyl-CoA synthetase	-0.508942	2.11488e-07	3.30278e-06
DEPTOR	protein_coding	DEP domain containing MTOR interacting protein	-0.813422	2.11675e-07	3.30278e-06
SNRNP70	protein_coding	small nuclear ribonucleoprotein U1 subunit 70	-0.45824	2.11796e-07	3.30278e-06
ZSCAN2	protein_coding	zinc finger and SCAN domain containing 2	-0.48414	2.13244e-07	3.32288e-06
TMEM222	protein_coding	transmembrane protein 222	-0.302877	2.13493e-07	3.32428e-06
ESS2	protein_coding	ess-2 splicing factor homolog	-0.316402	2.14697e-07	3.34053e-06
IL1RAP	protein_coding	interleukin 1 receptor accessory protein	0.677169	2.1493e-07	3.34167e-06
EOLA1	protein_coding	endothelium and lymphocyte associated ASCH domain 1	-0.395577	2.15677e-07	3.35078e-06
POFUT1	protein_coding	protein O-fucosyltransferase 1	0.493864	2.16547e-07	3.36058e-06
ST3GAL6	protein_coding	ST3 beta-galactoside alpha-2,3-sialyltransferase 6	-0.619053	2.1663e-07	3.36058e-06
FCRL4	protein_coding	Fc receptor like 4	-1.95706	2.17315e-07	3.36871e-06
ZMYND15	protein_coding	zinc finger MYND-type containing 15	0.647506	2.18967e-07	3.39179e-06
TBC1D12	protein_coding	TBC1 domain family member 12	0.392157	2.19447e-07	3.39671e-06
UBB	protein_coding	ubiquitin B	-0.371488	2.20616e-07	3.41227e-06
CCDC69	protein_coding	coiled-coil domain containing 69	-0.85996	2.2121e-07	3.41564e-06
YPEL1	protein_coding	yippee like 1	-0.506713	2.2129e-07	3.41564e-06
MAK16	protein_coding	MAK16 homolog	0.360706	2.21325e-07	3.41564e-06
MYO7B	protein_coding	myosin VIIB	1.92728	2.21861e-07	3.41603e-06
PIGV	protein_coding	phosphatidylinositol glycan anchor biosynthesis class V	-0.361334	2.21889e-07	3.41603e-06
SNTB1	protein_coding	syntrophin beta 1	-0.887836	2.21891e-07	3.41603e-06
DMBT1	protein_coding	deleted in malignant brain tumors 1	2.36868	2.22121e-07	3.41603e-06
ABHD14A	protein_coding	abhydrolase domain containing 14A	-0.487773	2.22169e-07	3.41603e-06
FBLN7	protein_coding	fibulin 7	-0.670362	2.28067e-07	3.50156e-06
PTPN12	protein_coding	protein tyrosine phosphatase non-receptor type 12	0.527736	2.28383e-07	3.50383e-06
TMEM161B	protein_coding	transmembrane protein 161B	-0.747675	2.2935e-07	3.51609e-06
HEXB	protein_coding	hexosaminidase subunit beta	0.422162	2.29866e-07	3.52141e-06
GPR25	protein_coding	G protein-coupled receptor 25	-1.36889	2.30485e-07	3.52829e-06
LONRF2	protein_coding	LON peptidase N-terminal domain and ring finger 2	-1.29147	2.3364e-07	3.57397e-06
LACTB	protein_coding	lactamase beta	0.367565	2.34562e-07	3.58545e-06
ZNF829	protein_coding	zinc finger protein 829	-0.571682	2.37569e-07	3.62875e-06
PLA2G4B	protein_coding	phospholipase A2 group IVB	-0.637354	2.38499e-07	3.63665e-06
CACNA2D3	protein_coding	calcium voltage-gated channel auxiliary subunit alpha2delta 3	-1.06591	2.38716e-07	3.63665e-06
CMTM4	protein_coding	CKLF like MARVEL transmembrane domain containing 4	-0.83911	2.3877e-07	3.63665e-06
PLA2G3	protein_coding	phospholipase A2 group III	-1.78716	2.38783e-07	3.63665e-06
PLOD3	protein_coding	procollagen-lysine,2-oxoglutarate 5-dioxygenase 3	0.516062	2.39408e-07	3.6435e-06
C4BPB	protein_coding	complement component 4 binding protein beta	1.26972	2.39896e-07	3.64827e-06
USP19	protein_coding	ubiquitin specific peptidase 19	-0.279665	2.41773e-07	3.67148e-06
TBC1D13	protein_coding	TBC1 domain family member 13	-0.328856	2.41774e-07	3.67148e-06
DHX38	protein_coding	DEAH-box helicase 38	-0.233266	2.42565e-07	3.68081e-06
PAAF1	protein_coding	proteasomal ATPase associated factor 1	-0.380685	2.44733e-07	3.70348e-06
WASHC4	protein_coding	WASH complex subunit 4	0.354888	2.44802e-07	3.70348e-06
NDFIP2	protein_coding	Nedd4 family interacting protein 2	0.482416	2.44946e-07	3.70348e-06
N4BP3	protein_coding	NEDD4 binding protein 3	-0.56687	2.45318e-07	3.70464e-06
NAGPA	protein_coding	N-acetylglucosamine-1-phosphodiester alpha-N-acetylglucosaminidase	-0.406419	2.45378e-07	3.70464e-06
MDH1	protein_coding	malate dehydrogenase 1	-0.599863	2.46041e-07	3.71196e-06
PUS10	protein_coding	pseudouridine synthase 10	0.353031	2.46305e-07	3.71325e-06
CASP9	protein_coding	caspase 9	-0.279724	2.49109e-07	3.75011e-06
KBTBD2	protein_coding	kelch repeat and BTB domain containing 2	0.298185	2.49529e-07	3.75373e-06
DGKH	protein_coding	diacylglycerol kinase eta	0.801507	2.50034e-07	3.75862e-06
FIGN	protein_coding	fidgetin, microtubule severing factor	-0.835736	2.54316e-07	3.82023e-06
ANXA9	protein_coding	annexin A9	0.835429	2.55195e-07	3.83067e-06
FOXN2	protein_coding	forkhead box N2	0.455005	2.55583e-07	3.83374e-06
RNF113A	protein_coding	ring finger protein 113A	-0.337613	2.57522e-07	3.86005e-06
EEF1A2	protein_coding	eukaryotic translation elongation factor 1 alpha 2	-1.83497	2.60091e-07	3.89576e-06
TSPAN5	protein_coding	tetraspanin 5	-0.64885	2.60657e-07	3.90144e-06
GLP1R	protein_coding	glucagon like peptide 1 receptor	-1.99864	2.61662e-07	3.91368e-06
LIMCH1	protein_coding	LIM and calponin homology domains 1	-0.657533	2.62296e-07	3.92034e-06
KCNJ2	protein_coding	potassium inwardly rectifying channel subfamily J member 2	0.883895	2.63405e-07	3.93411e-06
APOC2	protein_coding	apolipoprotein C2	1.56986	2.65599e-07	3.9612e-06
NLRP4	protein_coding	NLR family pyrin domain containing 4	-2.79762	2.68636e-07	4.00363e-06
ABCA1	protein_coding	ATP binding cassette subfamily A member 1	0.683051	2.71786e-07	4.04769e-06
RHOBTB1	protein_coding	Rho related BTB domain containing 1	-0.59066	2.72739e-07	4.05899e-06
MYOF	protein_coding	myoferlin	0.730927	2.73011e-07	4.06014e-06
NOX5	protein_coding	NADPH oxidase 5	-1.28649	2.73258e-07	4.06092e-06
NDRG2	protein_coding	NDRG family member 2	-0.603619	2.73975e-07	4.06868e-06
CD79A	protein_coding	CD79a molecule	-1.51312	2.74669e-07	4.07607e-06
WDR72	protein_coding	WD repeat domain 72	2.06331	2.77569e-07	4.11619e-06
SCAP	protein_coding	SREBF chaperone	-0.277525	2.7959e-07	4.14028e-06
CSPP1	protein_coding	centrosome and spindle pole associated protein 1	0.352613	2.8285e-07	4.18557e-06
DSCC1	protein_coding	DNA replication and sister chromatid cohesion 1	0.694478	2.85251e-07	4.21812e-06
IGDCC3	protein_coding	immunoglobulin superfamily DCC subclass member 3	-1.87736	2.8713e-07	4.23989e-06
FGF12	protein_coding	fibroblast growth factor 12	-0.959493	2.87562e-07	4.24327e-06
GJC3	protein_coding	gap junction protein gamma 3	-1.59696	2.87812e-07	4.24396e-06
GUCY2C	protein_coding	guanylate cyclase 2C	2.17027	2.88222e-07	4.247e-06
EPB41L2	protein_coding	erythrocyte membrane protein band 4.1 like 2	0.531109	2.91369e-07	4.29035e-06
CCDC32	protein_coding	coiled-coil domain containing 32	-0.251339	2.92816e-07	4.30861e-06
USP14	protein_coding	ubiquitin specific peptidase 14	0.323699	2.94688e-07	4.3331e-06
RPRML	protein_coding	reprimo like	-2.47043	2.95521e-07	4.34229e-06
HUS1	protein_coding	HUS1 checkpoint clamp component	0.291421	2.98768e-07	4.38691e-06
NMRK1	protein_coding	nicotinamide riboside kinase 1	-0.620691	3.00427e-07	4.40816e-06
ZNF540	protein_coding	zinc finger protein 540	-0.695163	3.0209e-07	4.42945e-06
LRP1B	protein_coding	LDL receptor related protein 1B	-1.66581	3.03636e-07	4.44899e-06
NXPE2	protein_coding	neurexophilin and PC-esterase domain family member 2	3.23661	3.04282e-07	4.45533e-06
GTPBP6	protein_coding	GTP binding protein 6 (putative)	-0.421884	3.10042e-07	4.53648e-06
GDF9	protein_coding	growth differentiation factor 9	-1.06338	3.13781e-07	4.58797e-06
MOGS	protein_coding	mannosyl-oligosaccharide glucosidase	-0.405423	3.16566e-07	4.62545e-06
NEUROD1	protein_coding	neuronal differentiation 1	-2.15021	3.16902e-07	4.62712e-06
CHST3	protein_coding	carbohydrate sulfotransferase 3	-0.898951	3.20273e-07	4.67308e-06
MCEE	protein_coding	methylmalonyl-CoA epimerase	-0.473459	3.2108e-07	4.68157e-06
CBFA2T3	protein_coding	CBFA2/RUNX1 partner transcriptional co-repressor 3	-0.822608	3.264e-07	4.74919e-06
CDK5RAP2	protein_coding	CDK5 regulatory subunit associated protein 2	-0.267076	3.26854e-07	4.75248e-06
HPGD	protein_coding	15-hydroxyprostaglandin dehydrogenase	-1.26602	3.2779e-07	4.76278e-06
H1-10	protein_coding	H1.10 linker histone	-0.544686	3.28921e-07	4.77588e-06
ADRA1A	protein_coding	adrenoceptor alpha 1A	-1.38913	3.30396e-07	4.79396e-06
CTNNB1	protein_coding	catenin beta 1	0.356686	3.31016e-07	4.79962e-06
S100P	protein_coding	S100 calcium binding protein P	-1.23199	3.32658e-07	4.82007e-06
ZMAT4	protein_coding	zinc finger matrin-type 4	-2.21976	3.33433e-07	4.82795e-06
NFE2L3	protein_coding	nuclear factor, erythroid 2 like 3	0.697274	3.33666e-07	4.82798e-06
CLDN4	protein_coding	claudin 4	1.5842	3.36105e-07	4.8599e-06
GPR137	protein_coding	G protein-coupled receptor 137	-0.375578	3.37135e-07	4.87001e-06
SRGAP1	protein_coding	SLIT-ROBO Rho GTPase activating protein 1	0.547531	3.40642e-07	4.91528e-06
ZFAT	protein_coding	zinc finger and AT-hook domain containing	-0.359144	3.41124e-07	4.91883e-06
NAPA	protein_coding	NSF attachment protein alpha	-0.288295	3.42738e-07	4.9387e-06
BOLA1	protein_coding	bolA family member 1	-0.503466	3.45121e-07	4.9696e-06
NME5	protein_coding	NME/NM23 family member 5	-0.905383	3.45432e-07	4.97064e-06
SNX18	protein_coding	sorting nexin 18	-0.382939	3.46482e-07	4.98233e-06
KIAA0513	protein_coding	KIAA0513	-0.587671	3.5081e-07	5.03761e-06
RPE	protein_coding	ribulose-5-phosphate-3-epimerase	0.330889	3.55578e-07	5.10257e-06
FAM222B	protein_coding	family with sequence similarity 222 member B	0.292281	3.56831e-07	5.11703e-06
RANBP3L	protein_coding	RAN binding protein 3 like	-2.01835	3.60328e-07	5.16364e-06
LDLRAP1	protein_coding	low density lipoprotein receptor adaptor protein 1	-0.346365	3.61113e-07	5.17133e-06
CCR10	protein_coding	C-C motif chemokine receptor 10	-0.843917	3.68934e-07	5.2797e-06
FBXL5	protein_coding	F-box and leucine rich repeat protein 5	-0.307433	3.70698e-07	5.29768e-06
AQP10	protein_coding	aquaporin 10	-1.9018	3.71192e-07	5.30111e-06
ZBTB48	protein_coding	zinc finger and BTB domain containing 48	-0.356518	3.76976e-07	5.37952e-06
TTYH3	protein_coding	tweety family member 3	0.766041	3.77198e-07	5.37952e-06
NEK5	protein_coding	NIMA related kinase 5	1.51583	3.77604e-07	5.38163e-06
HAGH	protein_coding	hydroxyacylglutathione hydrolase	-0.477608	3.80644e-07	5.42126e-06
AVPR1B	protein_coding	arginine vasopressin receptor 1B	-2.45669	3.86561e-07	5.50178e-06
SNAPC1	protein_coding	small nuclear RNA activating complex polypeptide 1	0.432328	3.86856e-07	5.50222e-06
TFPI	protein_coding	tissue factor pathway inhibitor	0.603489	3.88253e-07	5.51833e-06
SUCLG2	protein_coding	succinate-CoA ligase GDP-forming subunit beta	-0.636867	3.91233e-07	5.55557e-06
TUBA3C	protein_coding	tubulin alpha 3c	-3.97154	3.91406e-07	5.55557e-06
AVL9	protein_coding	AVL9 cell migration associated	0.377109	3.93274e-07	5.57706e-06
LDHA	protein_coding	lactate dehydrogenase A	0.641494	3.93455e-07	5.57706e-06
NEB	protein_coding	nebulin	1.44784	3.94844e-07	5.59295e-06
WDR6	protein_coding	WD repeat domain 6	-0.37454	3.95559e-07	5.59929e-06
WDR25	protein_coding	WD repeat domain 25	-0.358432	3.99252e-07	5.64773e-06
CEP76	protein_coding	centrosomal protein 76	0.384609	4.00186e-07	5.6571e-06
NUDT18	protein_coding	nudix hydrolase 18	-0.58156	4.00822e-07	5.66225e-06
FAM155A	protein_coding	family with sequence similarity 155 member A	0.92133	4.0186e-07	5.67308e-06
JPH1	protein_coding	junctophilin 1	1.30621	4.03317e-07	5.6898e-06
HEATR5A	protein_coding	HEAT repeat containing 5A	0.371994	4.08711e-07	5.76199e-06
GLCCI1	protein_coding	glucocorticoid induced 1	-0.744816	4.13366e-07	5.82368e-06
DDX60	protein_coding	DExD/H-box helicase 60	-0.974236	4.14473e-07	5.83535e-06
MRPL42	protein_coding	mitochondrial ribosomal protein L42	0.37008	4.1535e-07	5.84375e-06
ADH1C	protein_coding	alcohol dehydrogenase 1C (class I), gamma polypeptide	-1.55052	4.15669e-07	5.84429e-06
CASKIN2	protein_coding	CASK interacting protein 2	-0.423283	4.22461e-07	5.93579e-06
PGAM2	protein_coding	phosphoglycerate mutase 2	-0.668326	4.22788e-07	5.93638e-06
C22orf39	protein_coding	chromosome 22 open reading frame 39	-0.447079	4.23292e-07	5.93947e-06
NRG3	protein_coding	neuregulin 3	-2.05957	4.24479e-07	5.95211e-06
MADD	protein_coding	MAP kinase activating death domain	-0.294309	4.29032e-07	6.01192e-06
RSAD1	protein_coding	radical S-adenosyl methionine domain containing 1	-0.373148	4.30873e-07	6.03366e-06
GPATCH3	protein_coding	G-patch domain containing 3	-0.293288	4.32802e-07	6.05662e-06
XKR4	protein_coding	XK related 4	-1.48036	4.33682e-07	6.06486e-06
TUT1	protein_coding	terminal uridylyl transferase 1, U6 snRNA-specific	-0.318084	4.35441e-07	6.08538e-06
XPO4	protein_coding	exportin 4	0.368733	4.35921e-07	6.08801e-06
NT5M	protein_coding	5',3'-nucleotidase, mitochondrial	-0.817765	4.37853e-07	6.1109e-06
ANXA4	protein_coding	annexin A4	0.583171	4.39439e-07	6.12894e-06
PINK1	protein_coding	PTEN induced kinase 1	-0.530681	4.4151e-07	6.15372e-06
TMEM178A	protein_coding	transmembrane protein 178A	-0.87996	4.42674e-07	6.16582e-06
RBM5	protein_coding	RNA binding motif protein 5	-0.346983	4.43841e-07	6.175e-06
TSPYL4	protein_coding	TSPY like 4	-0.505216	4.43925e-07	6.175e-06
MFSD1	protein_coding	major facilitator superfamily domain containing 1	0.339801	4.44906e-07	6.18387e-06
UBTF	protein_coding	upstream binding transcription factor	-0.218506	4.45156e-07	6.18387e-06
BBIP1	protein_coding	BBSome interacting protein 1	-0.38431	4.46568e-07	6.19936e-06
RRAGD	protein_coding	Ras related GTP binding D	0.719163	4.47474e-07	6.20781e-06
ITIH4	protein_coding	inter-alpha-trypsin inhibitor heavy chain 4	-0.746434	4.47805e-07	6.20827e-06
GCKR	protein_coding	glucokinase regulator	-1.32805	4.48909e-07	6.21944e-06
ABCE1	protein_coding	ATP binding cassette subfamily E member 1	0.422064	4.49409e-07	6.22225e-06
FAM3B	protein_coding	FAM3 metabolism regulating signaling molecule B	-1.3907	4.50068e-07	6.22723e-06
GHR	protein_coding	growth hormone receptor	-0.973023	4.53225e-07	6.26675e-06
MEI1	protein_coding	meiotic double-stranded break formation protein 1	-1.10694	4.55126e-07	6.28888e-06
NR2C1	protein_coding	nuclear receptor subfamily 2 group C member 1	0.380923	4.61335e-07	6.36626e-06
BROX	protein_coding	BRO1 domain and CAAX motif containing	0.317049	4.61336e-07	6.36626e-06
INO80E	protein_coding	INO80 complex subunit E	-0.450722	4.62472e-07	6.37771e-06
ZNF799	protein_coding	zinc finger protein 799	0.345112	4.6413e-07	6.39634e-06
SSTR1	protein_coding	somatostatin receptor 1	-1.35315	4.64967e-07	6.40366e-06
PHF20L1	protein_coding	PHD finger protein 20 like 1	0.324824	4.74003e-07	6.5238e-06
BMP6	protein_coding	bone morphogenetic protein 6	-0.980069	4.76436e-07	6.55296e-06
ANKRD10	protein_coding	ankyrin repeat domain 10	0.358921	4.81762e-07	6.61725e-06
RNF10	protein_coding	ring finger protein 10	-0.258001	4.82062e-07	6.61725e-06
URB2	protein_coding	URB2 ribosome biogenesis homolog	0.498578	4.83937e-07	6.63862e-06
CDHR3	protein_coding	cadherin related family member 3	-0.960863	4.84438e-07	6.64113e-06
ASPM	protein_coding	assembly factor for spindle microtubules	0.982857	4.85764e-07	6.65494e-06
LRPAP1	protein_coding	LDL receptor related protein associated protein 1	-0.360276	4.89947e-07	6.70344e-06
SLC7A14	protein_coding	solute carrier family 7 member 14	-2.14539	4.91371e-07	6.71702e-06
GPSM1	protein_coding	G protein signaling modulator 1	-0.718315	4.91584e-07	6.71702e-06
LIPG	protein_coding	lipase G, endothelial type	0.943343	4.92059e-07	6.71912e-06
HRH1	protein_coding	histamine receptor H1	0.831912	4.92623e-07	6.72242e-06
CYP4X1	protein_coding	cytochrome P450 family 4 subfamily X member 1	-1.23693	4.94247e-07	6.74017e-06
ZNF737	protein_coding	zinc finger protein 737	-0.804336	4.94876e-07	6.74434e-06
GLS	protein_coding	glutaminase	0.433826	4.98858e-07	6.79417e-06
CTIF	protein_coding	cap binding complex dependent translation initiation factor	-0.75274	5.00009e-07	6.8054e-06
DIRAS1	protein_coding	DIRAS family GTPase 1	-0.981039	5.01899e-07	6.82668e-06
HEPACAM	protein_coding	hepatic and glial cell adhesion molecule	-1.85079	5.10726e-07	6.94222e-06
MEF2B	protein_coding	myocyte enhancer factor 2B	-1.39105	5.13253e-07	6.97202e-06
NDUFAF1	protein_coding	NADH:ubiquinone oxidoreductase complex assembly factor 1	-0.355965	5.15678e-07	6.99791e-06
SEMA4A	protein_coding	semaphorin 4A	-0.696023	5.1583e-07	6.99791e-06
CPA1	protein_coding	carboxypeptidase A1	-2.80248	5.16518e-07	7.0027e-06
F12	protein_coding	coagulation factor XII	1.39221	5.17024e-07	7.00501e-06
OXTR	protein_coding	oxytocin receptor	1.28799	5.18647e-07	7.02243e-06
CECR2	protein_coding	CECR2 histone acetyl-lysine reader	-1.10269	5.23815e-07	7.08252e-06
FGA	protein_coding	fibrinogen alpha chain	-2.65904	5.24103e-07	7.08252e-06
CST3	protein_coding	cystatin C	-0.561752	5.32014e-07	7.18477e-06
ZNF14	protein_coding	zinc finger protein 14	-0.36907	5.32486e-07	7.18649e-06
CDCA4	protein_coding	cell division cycle associated 4	0.632181	5.33571e-07	7.19648e-06
LHFPL3	protein_coding	LHFPL tetraspan subfamily member 3	1.56079	5.34898e-07	7.20972e-06
UPP1	protein_coding	uridine phosphorylase 1	0.723143	5.36792e-07	7.23058e-06
C8orf76	protein_coding	chromosome 8 open reading frame 76	0.445117	5.38255e-07	7.24561e-06
LIPA	protein_coding	lipase A, lysosomal acid type	0.693321	5.39149e-07	7.25296e-06
PRPF40A	protein_coding	pre-mRNA processing factor 40 homolog A	0.308829	5.40022e-07	7.25967e-06
MLNR	protein_coding	motilin receptor	-2.92543	5.40826e-07	7.25967e-06
OLFM4	protein_coding	olfactomedin 4	2.55626	5.40894e-07	7.25967e-06
SYVN1	protein_coding	synoviolin 1	-0.497661	5.45977e-07	7.32122e-06
SLC16A7	protein_coding	solute carrier family 16 member 7	-1.285	5.46794e-07	7.32228e-06
PARP14	protein_coding	poly(ADP-ribose) polymerase family member 14	0.602344	5.47013e-07	7.32228e-06
KLHDC8A	protein_coding	kelch domain containing 8A	-1.29683	5.47156e-07	7.32228e-06
PSMD1	protein_coding	proteasome 26S subunit, non-ATPase 1	0.346284	5.4746e-07	7.32228e-06
HMGA2	protein_coding	high mobility group AT-hook 2	1.14945	5.48552e-07	7.33218e-06
EPHB2	protein_coding	EPH receptor B2	1.4105	5.521e-07	7.37489e-06
DLX4	protein_coding	distal-less homeobox 4	1.61812	5.52927e-07	7.3812e-06
ZDHHC9	protein_coding	zinc finger DHHC-type palmitoyltransferase 9	0.453576	5.54095e-07	7.39206e-06
AMHR2	protein_coding	anti-Mullerian hormone receptor type 2	-1.6914	5.60664e-07	7.47287e-06
CEP170	protein_coding	centrosomal protein 170	0.632471	5.60868e-07	7.47287e-06
B3GALT4	protein_coding	beta-1,3-galactosyltransferase 4	-0.437874	5.61685e-07	7.47897e-06
SLC16A4	protein_coding	solute carrier family 16 member 4	0.957403	5.63084e-07	7.49282e-06
IGSF6	protein_coding	immunoglobulin superfamily member 6	0.895159	5.65361e-07	7.51833e-06
COG7	protein_coding	component of oligomeric golgi complex 7	-0.30059	5.66052e-07	7.52272e-06
RTKN2	protein_coding	rhotekin 2	0.807037	5.73348e-07	7.6101e-06
ZNF414	protein_coding	zinc finger protein 414	-0.417622	5.73356e-07	7.6101e-06
C4orf54	protein_coding	chromosome 4 open reading frame 54	-2.34649	5.76052e-07	7.64102e-06
RPAP3	protein_coding	RNA polymerase II associated protein 3	0.298012	5.80242e-07	7.69171e-06
YTHDF3	protein_coding	YTH N6-methyladenosine RNA binding protein 3	0.273716	5.82275e-07	7.71376e-06
LITAF	protein_coding	lipopolysaccharide induced TNF factor	0.334411	5.87509e-07	7.77816e-06
WDR45	protein_coding	WD repeat domain 45	-0.309723	5.88714e-07	7.78916e-06
SLC9A3	protein_coding	solute carrier family 9 member A3	-1.78495	5.89777e-07	7.79829e-06
FAM3A	protein_coding	FAM3 metabolism regulating signaling molecule A	-0.391638	5.90942e-07	7.80874e-06
DRD1	protein_coding	dopamine receptor D1	1.48436	5.94252e-07	7.84752e-06
FBXO45	protein_coding	F-box protein 45	0.380965	6.00766e-07	7.92852e-06
STX5	protein_coding	syntaxin 5	-0.316125	6.02537e-07	7.94687e-06
STOML1	protein_coding	stomatin like 1	-0.324065	6.14542e-07	8.10007e-06
ACADSB	protein_coding	acyl-CoA dehydrogenase short/branched chain	-0.658401	6.15131e-07	8.10272e-06
KCNN3	protein_coding	potassium calcium-activated channel subfamily N member 3	-0.828959	6.18956e-07	8.14796e-06
RAB26	protein_coding	RAB26, member RAS oncogene family	-1.37466	6.19712e-07	8.15276e-06
LRP8	protein_coding	LDL receptor related protein 8	1.03848	6.2083e-07	8.16233e-06
SHOX2	protein_coding	short stature homeobox 2	1.92694	6.23584e-07	8.19338e-06
ACAD10	protein_coding	acyl-CoA dehydrogenase family member 10	-0.412843	6.28504e-07	8.25282e-06
TUBG2	protein_coding	tubulin gamma 2	-0.625925	6.29293e-07	8.25798e-06
TTLL6	protein_coding	tubulin tyrosine ligase like 6	1.64862	6.31528e-07	8.28008e-06
ACAP3	protein_coding	ArfGAP with coiled-coil, ankyrin repeat and PH domains 3	-0.456656	6.31771e-07	8.28008e-06
BRD2	protein_coding	bromodomain containing 2	-0.230315	6.32363e-07	8.28265e-06
STAT3	protein_coding	signal transducer and activator of transcription 3	0.368226	6.34473e-07	8.30507e-06
KLHDC7A	protein_coding	kelch domain containing 7A	-1.27008	6.36798e-07	8.33027e-06
GPN2	protein_coding	GPN-loop GTPase 2	-0.239068	6.43662e-07	8.4148e-06
WDR83	protein_coding	WD repeat domain 83	-0.342234	6.49814e-07	8.4899e-06
ROCK2	protein_coding	Rho associated coiled-coil containing protein kinase 2	0.444343	6.55287e-07	8.55604e-06
WDR59	protein_coding	WD repeat domain 59	-0.215579	6.59184e-07	8.60155e-06
THAP11	protein_coding	THAP domain containing 11	-0.270968	6.61888e-07	8.63143e-06
KCNK2	protein_coding	potassium two pore domain channel subfamily K member 2	-1.86813	6.63883e-07	8.65204e-06
MOB1A	protein_coding	MOB kinase activator 1A	0.294849	6.72392e-07	8.75747e-06
SERPINI1	protein_coding	serpin family I member 1	-0.836321	6.80832e-07	8.86186e-06
FAM120B	protein_coding	family with sequence similarity 120B	-0.259414	6.83353e-07	8.88912e-06
SIGLEC9	protein_coding	sialic acid binding Ig like lectin 9	0.802764	6.86613e-07	8.92597e-06
SNX10	protein_coding	sorting nexin 10	0.915138	6.87608e-07	8.93334e-06
TNS4	protein_coding	tensin 4	1.74967	6.88102e-07	8.93419e-06
CD79B	protein_coding	CD79b molecule	-1.21629	6.96638e-07	9.0394e-06
SRPK3	protein_coding	SRSF protein kinase 3	-0.988792	7.06676e-07	9.16395e-06
RASA2	protein_coding	RAS p21 protein activator 2	0.394283	7.09575e-07	9.19583e-06
TNFRSF10C	protein_coding	TNF receptor superfamily member 10c	1.04141	7.15727e-07	9.2698e-06
RAB22A	protein_coding	RAB22A, member RAS oncogene family	0.283369	7.21134e-07	9.33404e-06
SLITRK6	protein_coding	SLIT and NTRK like family member 6	-1.1019	7.23125e-07	9.35401e-06
NEFM	protein_coding	neurofilament medium	-1.41524	7.23582e-07	9.35411e-06
CEBPG	protein_coding	CCAAT enhancer binding protein gamma	0.484307	7.27754e-07	9.40222e-06
ZNF415	protein_coding	zinc finger protein 415	-0.754687	7.29895e-07	9.42405e-06
CACHD1	protein_coding	cache domain containing 1	-0.581533	7.33239e-07	9.46137e-06
LCOR	protein_coding	ligand dependent nuclear receptor corepressor	0.488437	7.36866e-07	9.4968e-06
CDC14B	protein_coding	cell division cycle 14B	-0.40623	7.36895e-07	9.4968e-06
PRR5L	protein_coding	proline rich 5 like	0.867229	7.37468e-07	9.49831e-06
PTF1A	protein_coding	pancreas associated transcription factor 1a	-2.73129	7.38011e-07	9.49945e-06
PARPBP	protein_coding	PARP1 binding protein	0.771428	7.39475e-07	9.51077e-06
MYH2	protein_coding	myosin heavy chain 2	-2.50314	7.39803e-07	9.51077e-06
PPP4R2	protein_coding	protein phosphatase 4 regulatory subunit 2	0.302217	7.43377e-07	9.55084e-06
RAB4A	protein_coding	RAB4A, member RAS oncogene family	-0.484703	7.47977e-07	9.60402e-06
ENDOV	protein_coding	endonuclease V	-0.35511	7.50455e-07	9.62992e-06
ZNF334	protein_coding	zinc finger protein 334	-0.908262	7.51196e-07	9.63351e-06
CD19	protein_coding	CD19 molecule	-1.44065	7.56348e-07	9.69361e-06
KLHL26	protein_coding	kelch like family member 26	-0.419787	7.57347e-07	9.69872e-06
FSCN2	protein_coding	fascin actin-bundling protein 2, retinal	-0.88818	7.57676e-07	9.69872e-06
AKAP17A	protein_coding	A-kinase anchoring protein 17A	-0.354423	7.59407e-07	9.71492e-06
PER3	protein_coding	period circadian regulator 3	-0.944011	7.63328e-07	9.7591e-06
CD300LF	protein_coding	CD300 molecule like family member f	0.913028	7.64188e-07	9.76411e-06
PTPRCAP	protein_coding	protein tyrosine phosphatase receptor type C associated protein	-0.931972	7.65014e-07	9.76868e-06
RNASE4	protein_coding	ribonuclease A family member 4	-0.652925	7.69642e-07	9.82177e-06
GRK5	protein_coding	G protein-coupled receptor kinase 5	-0.438928	7.70553e-07	9.82738e-06
THSD4	protein_coding	thrombospondin type 1 domain containing 4	-0.816359	7.76669e-07	9.89932e-06
DPP4	protein_coding	dipeptidyl peptidase 4	1.14392	7.78014e-07	9.9067e-06
ADPRM	protein_coding	ADP-ribose/CDP-alcohol diphosphatase, manganese dependent	-0.369069	7.78635e-07	9.9067e-06
INTS11	protein_coding	integrator complex subunit 11	-0.302399	7.78672e-07	9.9067e-06
TUSC2	protein_coding	tumor suppressor 2, mitochondrial calcium regulator	-0.323027	7.82625e-07	9.95093e-06
BAIAP3	protein_coding	BAI1 associated protein 3	-0.883364	7.83743e-07	9.95302e-06
FCGR3B	protein_coding	Fc fragment of IgG receptor IIIb	1.69173	7.87779e-07	9.99454e-06
YJU2	protein_coding	YJU2 splicing factor homolog	-0.356242	7.87971e-07	9.99454e-06
CBX3	protein_coding	chromobox 3	0.438439	7.90509e-07	1.00206e-05
CPNE5	protein_coding	copine 5	-1.00299	7.97848e-07	1.01075e-05
KIF20B	protein_coding	kinesin family member 20B	0.625285	7.98619e-07	1.01112e-05
CBS	protein_coding	cystathionine beta-synthase	-1.26292	7.99825e-07	1.01203e-05
NDUFV3	protein_coding	NADH:ubiquinone oxidoreductase subunit V3	-0.362357	8.01539e-07	1.01358e-05
PUS7	protein_coding	pseudouridine synthase 7	0.605538	8.096e-07	1.02316e-05
ZFP2	protein_coding	ZFP2 zinc finger protein	-0.563665	8.21615e-07	1.03771e-05
COPE	protein_coding	COPI coat complex subunit epsilon	-0.371252	8.2311e-07	1.03866e-05
DUSP22	protein_coding	dual specificity phosphatase 22	-0.336063	8.23364e-07	1.03866e-05
GOLGA2	protein_coding	golgin A2	-0.301484	8.31477e-07	1.04826e-05
AGPS	protein_coding	alkylglycerone phosphate synthase	0.456868	8.35319e-07	1.05247e-05
HADH	protein_coding	hydroxyacyl-CoA dehydrogenase	-0.547101	8.42448e-07	1.05963e-05
GTF2F1	protein_coding	general transcription factor IIF subunit 1	-0.261648	8.42998e-07	1.05963e-05
SLC24A5	protein_coding	solute carrier family 24 member 5	-1.02844	8.4303e-07	1.05963e-05
MACO1	protein_coding	macoilin 1	-0.301514	8.44571e-07	1.06093e-05
DNAH2	protein_coding	dynein axonemal heavy chain 2	1.50854	8.46821e-07	1.06311e-05
ACAP2	protein_coding	ArfGAP with coiled-coil, ankyrin repeat and PH domains 2	0.324944	8.48176e-07	1.06417e-05
GDAP1L1	protein_coding	ganglioside induced differentiation associated protein 1 like 1	-1.94461	8.49605e-07	1.06532e-05
SLC27A1	protein_coding	solute carrier family 27 member 1	-0.527607	8.50119e-07	1.06533e-05
CYRIB	protein_coding	CYFIP related Rac1 interactor B	0.443372	8.5665e-07	1.07287e-05
CLEC4A	protein_coding	C-type lectin domain family 4 member A	0.741594	8.57501e-07	1.07329e-05
CYP19A1	protein_coding	cytochrome P450 family 19 subfamily A member 1	1.88159	8.58338e-07	1.07369e-05
VPS52	protein_coding	VPS52 subunit of GARP complex	-0.219991	8.61746e-07	1.07676e-05
PDP1	protein_coding	pyruvate dehyrogenase phosphatase catalytic subunit 1	0.492008	8.62136e-07	1.07676e-05
CALHM1	protein_coding	calcium homeostasis modulator 1	-1.78579	8.62336e-07	1.07676e-05
MT1E	protein_coding	metallothionein 1E	-1.20945	8.6367e-07	1.07778e-05
GMPR	protein_coding	guanosine monophosphate reductase	-0.892266	8.67821e-07	1.08142e-05
CLCC1	protein_coding	chloride channel CLIC like 1	-0.19948	8.68297e-07	1.08142e-05
FCHO2	protein_coding	FCH and mu domain containing endocytic adaptor 2	0.394128	8.68664e-07	1.08142e-05
ISLR2	protein_coding	immunoglobulin superfamily containing leucine rich repeat 2	0.915955	8.72674e-07	1.08577e-05
DIPK1C	protein_coding	divergent protein kinase domain 1C	-1.12382	8.78459e-07	1.09232e-05
NDUFB10	protein_coding	NADH:ubiquinone oxidoreductase subunit B10	-0.506161	8.81936e-07	1.09598e-05
CDC42EP1	protein_coding	CDC42 effector protein 1	-0.63629	8.83026e-07	1.09669e-05
POLR3G	protein_coding	RNA polymerase III subunit G	0.89825	8.8543e-07	1.09902e-05
EIF2AK2	protein_coding	eukaryotic translation initiation factor 2 alpha kinase 2	0.410315	8.86292e-07	1.09943e-05
STUB1	protein_coding	STIP1 homology and U-box containing protein 1	-0.407049	8.91012e-07	1.10463e-05
GRINA	protein_coding	glutamate ionotropic receptor NMDA type subunit associated protein 1	0.462267	8.95171e-07	1.10913e-05
EDA	protein_coding	ectodysplasin A	-0.952721	8.96021e-07	1.10952e-05
NECAB2	protein_coding	N-terminal EF-hand calcium binding protein 2	-1.67943	9.01591e-07	1.1151e-05
INTS8	protein_coding	integrator complex subunit 8	0.367341	9.02683e-07	1.11579e-05
DAND5	protein_coding	DAN domain BMP antagonist family member 5	-2.14295	9.04059e-07	1.11683e-05
BLK	protein_coding	BLK proto-oncogene, Src family tyrosine kinase	-1.49111	9.07256e-07	1.12011e-05
APBB1	protein_coding	amyloid beta precursor protein binding family B member 1	-0.719275	9.19606e-07	1.13402e-05
TOR1B	protein_coding	torsin family 1 member B	0.37382	9.20477e-07	1.13442e-05
IFIT2	protein_coding	interferon induced protein with tetratricopeptide repeats 2	0.874707	9.25085e-07	1.13943e-05
THRB	protein_coding	thyroid hormone receptor beta	-0.970117	9.26574e-07	1.14059e-05
LENG1	protein_coding	leukocyte receptor cluster member 1	-0.427989	9.29282e-07	1.14325e-05
PRKAA2	protein_coding	protein kinase AMP-activated catalytic subunit alpha 2	-1.33869	9.32301e-07	1.14628e-05
CAND1	protein_coding	cullin associated and neddylation dissociated 1	0.225364	9.3393e-07	1.14761e-05
SLC38A10	protein_coding	solute carrier family 38 member 10	-0.324871	9.3609e-07	1.14959e-05
ID4	protein_coding	inhibitor of DNA binding 4, HLH protein	-0.637422	9.45406e-07	1.15881e-05
SLC38A7	protein_coding	solute carrier family 38 member 7	0.340111	9.45547e-07	1.15881e-05
PDK2	protein_coding	pyruvate dehydrogenase kinase 2	-0.451401	9.45658e-07	1.15881e-05
PBX2	protein_coding	PBX homeobox 2	-0.286964	9.45817e-07	1.15881e-05
NPNT	protein_coding	nephronectin	0.79401	9.54088e-07	1.16757e-05
COX6B2	protein_coding	cytochrome c oxidase subunit 6B2	1.54098	9.7511e-07	1.1926e-05
LANCL3	protein_coding	LanC like 3	-0.799761	9.78902e-07	1.19653e-05
SYTL5	protein_coding	synaptotagmin like 5	-1.46176	9.82003e-07	1.19962e-05
ATG12	protein_coding	autophagy related 12	0.222601	9.95567e-07	1.21477e-05
EXD3	protein_coding	exonuclease 3'-5' domain containing 3	-0.448125	1.00008e-06	1.21956e-05
RAB6B	protein_coding	RAB6B, member RAS oncogene family	-0.784373	1.00179e-06	1.22094e-05
C16orf86	protein_coding	chromosome 16 open reading frame 86	-0.597891	1.00258e-06	1.22118e-05
HAPLN1	protein_coding	hyaluronan and proteoglycan link protein 1	-1.50941	1.00621e-06	1.22489e-05
GCK	protein_coding	glucokinase	-1.21693	1.01258e-06	1.23192e-05
ACAA1	protein_coding	acetyl-CoA acyltransferase 1	-0.390111	1.02903e-06	1.25121e-05
WASF3	protein_coding	WASP family member 3	-0.825346	1.0324e-06	1.25457e-05
BMP5	protein_coding	bone morphogenetic protein 5	-1.42929	1.03824e-06	1.26094e-05
CCR1	protein_coding	C-C motif chemokine receptor 1	0.764332	1.04249e-06	1.26462e-05
ZNF688	protein_coding	zinc finger protein 688	-0.454205	1.0496e-06	1.27251e-05
GPKOW	protein_coding	G-patch domain and KOW motifs	-0.245369	1.06192e-06	1.28596e-05
FOXRED1	protein_coding	FAD dependent oxidoreductase domain containing 1	-0.370977	1.06913e-06	1.29393e-05
TRPT1	protein_coding	tRNA phosphotransferase 1	-0.466088	1.07198e-06	1.29663e-05
RNF223	protein_coding	ring finger protein 223	-1.15307	1.07454e-06	1.29897e-05
ZNF844	protein_coding	zinc finger protein 844	-0.627154	1.07985e-06	1.30464e-05
PDZK1	protein_coding	PDZ domain containing 1	1.59577	1.08332e-06	1.30807e-05
UBL7	protein_coding	ubiquitin like 7	-0.28914	1.0842e-06	1.30838e-05
POLR3H	protein_coding	RNA polymerase III subunit H	-0.383003	1.08852e-06	1.31222e-05
MATN4	protein_coding	matrilin 4	-1.52231	1.08864e-06	1.31222e-05
TRPM2	protein_coding	transient receptor potential cation channel subfamily M member 2	0.700943	1.08992e-06	1.313e-05
AQP6	protein_coding	aquaporin 6	-1.12251	1.09271e-06	1.3156e-05
PRPSAP2	protein_coding	phosphoribosyl pyrophosphate synthetase associated protein 2	-0.296141	1.09334e-06	1.31561e-05
PACSIN3	protein_coding	protein kinase C and casein kinase substrate in neurons 3	-0.882394	1.10081e-06	1.32364e-05
MPP2	protein_coding	membrane palmitoylated protein 2	-0.934963	1.10129e-06	1.32364e-05
FXYD1	protein_coding	FXYD domain containing ion transport regulator 1	-1.14001	1.10702e-06	1.32976e-05
SLC37A2	protein_coding	solute carrier family 37 member 2	0.877105	1.12038e-06	1.34456e-05
SAMD5	protein_coding	sterile alpha motif domain containing 5	0.795424	1.12063e-06	1.34456e-05
CALML4	protein_coding	calmodulin like 4	0.624257	1.12242e-06	1.34593e-05
DHRS12	protein_coding	dehydrogenase/reductase 12	-0.476924	1.12311e-06	1.34599e-05
RGL3	protein_coding	ral guanine nucleotide dissociation stimulator like 3	-1.21645	1.12869e-06	1.35191e-05
IFT88	protein_coding	intraflagellar transport 88	0.29795	1.12978e-06	1.35191e-05
FLOT2	protein_coding	flotillin 2	-0.272852	1.13025e-06	1.35191e-05
CRKL	protein_coding	CRK like proto-oncogene, adaptor protein	0.367916	1.13064e-06	1.35191e-05
LDHB	protein_coding	lactate dehydrogenase B	-0.856472	1.13431e-06	1.35552e-05
VPS16	protein_coding	VPS16 core subunit of CORVET and HOPS complexes	-0.257798	1.13509e-06	1.35568e-05
C19orf67	protein_coding	chromosome 19 open reading frame 67	-2.01444	1.13955e-06	1.36011e-05
CDK18	protein_coding	cyclin dependent kinase 18	-0.7811	1.1427e-06	1.36243e-05
ZNF511	protein_coding	zinc finger protein 511	0.403713	1.14957e-06	1.36931e-05
PRKACB	protein_coding	protein kinase cAMP-activated catalytic subunit beta	-0.688343	1.14979e-06	1.36931e-05
B3GNT8	protein_coding	UDP-GlcNAc:betaGal beta-1,3-N-acetylglucosaminyltransferase 8	1.0458	1.15225e-06	1.37146e-05
GPNMB	protein_coding	glycoprotein nmb	1.07913	1.15559e-06	1.37466e-05
RCN1	protein_coding	reticulocalbin 1	0.560469	1.15752e-06	1.37616e-05
TAF2	protein_coding	TATA-box binding protein associated factor 2	0.36102	1.16139e-06	1.37998e-05
TRPM6	protein_coding	transient receptor potential cation channel subfamily M member 6	1.2364	1.16392e-06	1.3822e-05
TAS1R1	protein_coding	taste 1 receptor member 1	-1.35079	1.17361e-06	1.39291e-05
CSNK1G3	protein_coding	casein kinase 1 gamma 3	0.236947	1.18011e-06	1.39903e-05
LAG3	protein_coding	lymphocyte activating 3	-0.961604	1.19001e-06	1.40998e-05
TICRR	protein_coding	TOPBP1 interacting checkpoint and replication regulator	0.808729	1.19208e-06	1.41161e-05
MAPK8IP1	protein_coding	mitogen-activated protein kinase 8 interacting protein 1	-0.777339	1.21747e-06	1.44006e-05
COL9A3	protein_coding	collagen type IX alpha 3 chain	-0.85884	1.21856e-06	1.44052e-05
PPP1R3E	protein_coding	protein phosphatase 1 regulatory subunit 3E	-0.515812	1.21947e-06	1.44078e-05
UBA3	protein_coding	ubiquitin like modifier activating enzyme 3	0.228939	1.22068e-06	1.441e-05
RABEP2	protein_coding	rabaptin, RAB GTPase binding effector protein 2	-0.353299	1.22134e-06	1.441e-05
RPS6KA3	protein_coding	ribosomal protein S6 kinase A3	0.427894	1.22173e-06	1.441e-05
TCEAL2	protein_coding	transcription elongation factor A like 2	-1.75075	1.22744e-06	1.44692e-05
REG4	protein_coding	regenerating family member 4	2.095	1.23124e-06	1.45058e-05
SHLD2	protein_coding	shieldin complex subunit 2	0.218328	1.23278e-06	1.45157e-05
PACRG	protein_coding	parkin coregulated	-1.21602	1.23878e-06	1.45699e-05
FGD4	protein_coding	FYVE, RhoGEF and PH domain containing 4	-0.799903	1.242e-06	1.45996e-05
ZNF131	protein_coding	zinc finger protein 131	0.250795	1.25286e-06	1.4719e-05
PDIA5	protein_coding	protein disulfide isomerase family A member 5	-0.513357	1.25483e-06	1.47339e-05
LIME1	protein_coding	Lck interacting transmembrane adaptor 1	-0.745894	1.26107e-06	1.47988e-05
CD22	protein_coding	CD22 molecule	-1.36688	1.27308e-06	1.49229e-05
NTN4	protein_coding	netrin 4	-0.732899	1.28649e-06	1.50716e-05
SART1	protein_coding	spliceosome associated factor 1, recruiter of U4/U6.U5 tri-snRNP	-0.273084	1.29283e-06	1.51374e-05
MED11	protein_coding	mediator complex subunit 11	-0.369865	1.29711e-06	1.5179e-05
SIX5	protein_coding	SIX homeobox 5	-0.498316	1.29904e-06	1.51853e-05
FAN1	protein_coding	FANCD2 and FANCI associated nuclease 1	-0.266643	1.2991e-06	1.51853e-05
ARFIP2	protein_coding	ADP ribosylation factor interacting protein 2	-0.403799	1.30997e-06	1.52893e-05
ADRA2B	protein_coding	adrenoceptor alpha 2B	-0.754655	1.31e-06	1.52893e-05
CLPTM1L	protein_coding	CLPTM1 like	-0.391515	1.3102e-06	1.52893e-05
CUEDC2	protein_coding	CUE domain containing 2	-0.369068	1.31313e-06	1.5315e-05
TRPV4	protein_coding	transient receptor potential cation channel subfamily V member 4	0.914113	1.31981e-06	1.53807e-05
FAM227A	protein_coding	family with sequence similarity 227 member A	0.749783	1.32024e-06	1.53807e-05
CBLL1	protein_coding	Cbl proto-oncogene like 1	0.301728	1.32288e-06	1.54028e-05
GHRL	protein_coding	ghrelin and obestatin prepropeptide	-2.15079	1.32895e-06	1.54649e-05
UGP2	protein_coding	UDP-glucose pyrophosphorylase 2	-0.244743	1.33595e-06	1.55377e-05
SPAG4	protein_coding	sperm associated antigen 4	-0.982097	1.33926e-06	1.55675e-05
SRFBP1	protein_coding	serum response factor binding protein 1	0.355202	1.34173e-06	1.55876e-05
NUDT16L1	protein_coding	nudix hydrolase 16 like 1	-0.360403	1.34879e-06	1.56608e-05
AIFM3	protein_coding	apoptosis inducing factor mitochondria associated 3	1.07492	1.35091e-06	1.56767e-05
CALB2	protein_coding	calbindin 2	1.57434	1.35432e-06	1.57075e-05
SSR4	protein_coding	signal sequence receptor subunit 4	-0.700922	1.35868e-06	1.57493e-05
FAM13A	protein_coding	family with sequence similarity 13 member A	-0.57234	1.36593e-06	1.58159e-05
MLST8	protein_coding	MTOR associated protein, LST8 homolog	-0.339383	1.37134e-06	1.58665e-05
SLC49A4	protein_coding	solute carrier family 49 member 4	0.326902	1.37183e-06	1.58665e-05
PAQR7	protein_coding	progestin and adipoQ receptor family member 7	-0.512486	1.37909e-06	1.59417e-05
SECISBP2	protein_coding	SECIS binding protein 2	-0.286103	1.38049e-06	1.5949e-05
IFI27L1	protein_coding	interferon alpha inducible protein 27 like 1	-0.528872	1.38834e-06	1.60309e-05
PROX1	protein_coding	prospero homeobox 1	1.01328	1.38916e-06	1.60314e-05
PC	protein_coding	pyruvate carboxylase	-0.64612	1.39061e-06	1.60342e-05
DAGLA	protein_coding	diacylglycerol lipase alpha	0.544912	1.39094e-06	1.60342e-05
DIRAS2	protein_coding	DIRAS family GTPase 2	-1.59036	1.40095e-06	1.61407e-05
TMEM179	protein_coding	transmembrane protein 179	-2.20877	1.40235e-06	1.61479e-05
LGI4	protein_coding	leucine rich repeat LGI family member 4	-0.954745	1.40339e-06	1.6151e-05
AP3S1	protein_coding	adaptor related protein complex 3 subunit sigma 1	0.275206	1.41049e-06	1.62238e-05
PARP16	protein_coding	poly(ADP-ribose) polymerase family member 16	-0.286621	1.41161e-06	1.62277e-05
PLP1	protein_coding	proteolipid protein 1	-1.56927	1.41364e-06	1.6242e-05
FGG	protein_coding	fibrinogen gamma chain	-3.37925	1.43179e-06	1.64415e-05
PDHA1	protein_coding	pyruvate dehydrogenase E1 subunit alpha 1	-0.546297	1.43401e-06	1.6458e-05
TPP1	protein_coding	tripeptidyl peptidase 1	0.342005	1.43888e-06	1.65048e-05
ODAM	protein_coding	odontogenic, ameloblast associated	-1.49377	1.44061e-06	1.65156e-05
PHACTR3	protein_coding	phosphatase and actin regulator 3	1.32782	1.44705e-06	1.65803e-05
BCAS1	protein_coding	brain enriched myelin associated protein 1	-1.24417	1.44825e-06	1.6585e-05
CFTR	protein_coding	CF transmembrane conductance regulator	1.46385	1.46341e-06	1.67494e-05
LRFN4	protein_coding	leucine rich repeat and fibronectin type III domain containing 4	0.739221	1.4789e-06	1.69105e-05
PCDH11X	protein_coding	protocadherin 11 X-linked	-2.05212	1.47911e-06	1.69105e-05
EPM2A	protein_coding	EPM2A glucan phosphatase, laforin	-0.731501	1.48418e-06	1.69592e-05
SORBS2	protein_coding	sorbin and SH3 domain containing 2	-0.931437	1.48509e-06	1.69603e-05
AGT	protein_coding	angiotensinogen	1.19224	1.48854e-06	1.69903e-05
HSPH1	protein_coding	heat shock protein family H (Hsp110) member 1	0.539593	1.50765e-06	1.71991e-05
FBP1	protein_coding	fructose-bisphosphatase 1	-0.887557	1.5121e-06	1.7231e-05
LARP6	protein_coding	La ribonucleoprotein 6, translational regulator	-0.796469	1.51524e-06	1.72574e-05
C1orf52	protein_coding	chromosome 1 open reading frame 52	-0.222617	1.51875e-06	1.72879e-05
UMOD	protein_coding	uromodulin	-2.60238	1.52274e-06	1.73239e-05
STS	protein_coding	steroid sulfatase	-0.631226	1.52377e-06	1.73261e-05
SQSTM1	protein_coding	sequestosome 1	0.407874	1.52864e-06	1.73646e-05
ADH6	protein_coding	alcohol dehydrogenase 6 (class V)	1.9217	1.52965e-06	1.73646e-05
CHD1	protein_coding	chromodomain helicase DNA binding protein 1	0.316051	1.54403e-06	1.75154e-05
KIF14	protein_coding	kinesin family member 14	0.962263	1.54542e-06	1.75154e-05
PWWP3B	protein_coding	PWWP domain containing 3B	-1.74643	1.54545e-06	1.75154e-05
ANKH	protein_coding	ANKH inorganic pyrophosphate transport regulator	0.454054	1.55008e-06	1.75583e-05
ANGPT2	protein_coding	angiopoietin 2	0.913287	1.56172e-06	1.76755e-05
SLC35D3	protein_coding	solute carrier family 35 member D3	1.75226	1.56212e-06	1.76755e-05
NCBP2	protein_coding	nuclear cap binding protein subunit 2	0.263756	1.56748e-06	1.77266e-05
BTBD3	protein_coding	BTB domain containing 3	-0.540476	1.56839e-06	1.77272e-05
RPGR	protein_coding	retinitis pigmentosa GTPase regulator	0.38301	1.57931e-06	1.7841e-05
ATP6AP2	protein_coding	ATPase H+ transporting accessory protein 2	0.353759	1.58024e-06	1.78418e-05
BPNT2	protein_coding	3'(2'), 5'-bisphosphate nucleotidase 2	0.312711	1.59673e-06	1.80183e-05
DEF6	protein_coding	DEF6 guanine nucleotide exchange factor	-0.599807	1.60333e-06	1.80817e-05
ZNF146	protein_coding	zinc finger protein 146	0.360735	1.60408e-06	1.80817e-05
ATP6V0D1	protein_coding	ATPase H+ transporting V0 subunit d1	-0.293463	1.60765e-06	1.80974e-05
TMEM220	protein_coding	transmembrane protein 220	-0.703421	1.60773e-06	1.80974e-05
AKAP8L	protein_coding	A-kinase anchoring protein 8 like	-0.355961	1.6093e-06	1.80974e-05
EPHA1	protein_coding	EPH receptor A1	0.637763	1.60939e-06	1.80974e-05
EIF3F	protein_coding	eukaryotic translation initiation factor 3 subunit F	-0.317417	1.60981e-06	1.80974e-05
CCR8	protein_coding	C-C motif chemokine receptor 8	1.60823	1.61514e-06	1.81377e-05
CCDC85A	protein_coding	coiled-coil domain containing 85A	-0.727207	1.62448e-06	1.82328e-05
NUGGC	protein_coding	nuclear GTPase, germinal center associated	-1.22242	1.63437e-06	1.83339e-05
MTMR11	protein_coding	myotubularin related protein 11	0.804139	1.63828e-06	1.8368e-05
ENSG00000272617	protein_coding	novel protein, COG8-PDF readthrough	-0.252861	1.64627e-06	1.84476e-05
TBPL1	protein_coding	TATA-box binding protein like 1	-0.675096	1.6506e-06	1.84861e-05
NDRG4	protein_coding	NDRG family member 4	-0.820668	1.65675e-06	1.85452e-05
UST	protein_coding	uronyl 2-sulfotransferase	-0.702521	1.66291e-06	1.8604e-05
SH2B1	protein_coding	SH2B adaptor protein 1	-0.347257	1.67964e-06	1.87811e-05
STEAP2	protein_coding	STEAP2 metalloreductase	0.679984	1.68125e-06	1.87891e-05
NCR3LG1	protein_coding	natural killer cell cytotoxicity receptor 3 ligand 1	1.08227	1.68652e-06	1.88279e-05
TMEM150B	protein_coding	transmembrane protein 150B	1.17574	1.6982e-06	1.89481e-05
NLRP7	protein_coding	NLR family pyrin domain containing 7	-1.89855	1.71447e-06	1.91194e-05
PPM1K	protein_coding	protein phosphatase, Mg2+/Mn2+ dependent 1K	-0.523533	1.73649e-06	1.93546e-05
ACYP2	protein_coding	acylphosphatase 2	-0.384695	1.73917e-06	1.93741e-05
ADTRP	protein_coding	androgen dependent TFPI regulating protein	-1.28372	1.74439e-06	1.9422e-05
PDE4A	protein_coding	phosphodiesterase 4A	-0.520207	1.74654e-06	1.94327e-05
TMEM219	protein_coding	transmembrane protein 219	-0.409305	1.74722e-06	1.94327e-05
ALKBH3	protein_coding	alkB homolog 3, alpha-ketoglutarate dependent dioxygenase	-0.428594	1.74846e-06	1.94361e-05
ECHDC2	protein_coding	enoyl-CoA hydratase domain containing 2	-0.585359	1.74986e-06	1.94413e-05
MT-ND6	protein_coding	mitochondrially encoded NADH:ubiquinone oxidoreductase core subunit 6	-0.918147	1.75551e-06	1.94834e-05
CYREN	protein_coding	cell cycle regulator of NHEJ	-0.233039	1.76137e-06	1.95329e-05
AK5	protein_coding	adenylate kinase 5	-1.33124	1.76243e-06	1.95329e-05
GM2A	protein_coding	GM2 ganglioside activator	0.486069	1.76278e-06	1.95329e-05
SLC7A3	protein_coding	solute carrier family 7 member 3	-1.85803	1.76721e-06	1.95716e-05
ABCC8	protein_coding	ATP binding cassette subfamily C member 8	-1.52424	1.77239e-06	1.96184e-05
LEPR	protein_coding	leptin receptor	-1.20045	1.77332e-06	1.96184e-05
GRIK2	protein_coding	glutamate ionotropic receptor kainate type subunit 2	-1.52414	1.78072e-06	1.96898e-05
PIP5KL1	protein_coding	phosphatidylinositol-4-phosphate 5-kinase like 1	-0.785242	1.79029e-06	1.97762e-05
NOXRED1	protein_coding	NADP dependent oxidoreductase domain containing 1	0.399254	1.79042e-06	1.97762e-05
PPIL2	protein_coding	peptidylprolyl isomerase like 2	-0.211335	1.79346e-06	1.97993e-05
CADM3	protein_coding	cell adhesion molecule 3	-1.2036	1.79592e-06	1.98108e-05
RPL13	protein_coding	ribosomal protein L13	-0.455725	1.79641e-06	1.98108e-05
GAS8	protein_coding	growth arrest specific 8	-0.358403	1.79752e-06	1.98126e-05
NRIP1	protein_coding	nuclear receptor interacting protein 1	0.383096	1.80685e-06	1.99049e-05
ZNF213	protein_coding	zinc finger protein 213	-0.297953	1.80796e-06	1.99066e-05
RAD17	protein_coding	RAD17 checkpoint clamp loader component	-0.256173	1.81032e-06	1.99221e-05
NAT8L	protein_coding	N-acetyltransferase 8 like	-1.21469	1.81358e-06	1.99475e-05
HEXD	protein_coding	hexosaminidase D	-0.4955	1.81462e-06	1.99483e-05
CTSC	protein_coding	cathepsin C	0.538459	1.84631e-06	2.02861e-05
YWHAZ	protein_coding	tyrosine 3-monooxygenase/tryptophan 5-monooxygenase activation protein zeta	0.378287	1.84858e-06	2.03003e-05
DCHS2	protein_coding	dachsous cadherin-related 2	-1.5884	1.84964e-06	2.03013e-05
SNX1	protein_coding	sorting nexin 1	-0.240364	1.8561e-06	2.03614e-05
DNAL4	protein_coding	dynein axonemal light chain 4	-0.329919	1.86054e-06	2.03995e-05
CHAC1	protein_coding	ChaC glutathione specific gamma-glutamylcyclotransferase 1	-1.07875	1.87514e-06	2.05479e-05
CHST4	protein_coding	carbohydrate sulfotransferase 4	1.96869	1.87605e-06	2.05479e-05
RAD21	protein_coding	RAD21 cohesin complex component	0.304892	1.88265e-06	2.06094e-05
JMJD7	protein_coding	jumonji domain containing 7	-0.454885	1.88423e-06	2.06157e-05
MRPL41	protein_coding	mitochondrial ribosomal protein L41	-0.616449	1.88521e-06	2.06157e-05
SLC5A7	protein_coding	solute carrier family 5 member 7	-2.02059	1.89104e-06	2.06687e-05
CSGALNACT2	protein_coding	chondroitin sulfate N-acetylgalactosaminyltransferase 2	0.625689	1.8925e-06	2.06738e-05
NUFIP2	protein_coding	nuclear FMR1 interacting protein 2	0.340917	1.89672e-06	2.0709e-05
SLC7A1	protein_coding	solute carrier family 7 member 1	0.478064	1.90541e-06	2.07923e-05
SORCS1	protein_coding	sortilin related VPS10 domain containing receptor 1	-1.26305	1.90633e-06	2.07923e-05
CAPN2	protein_coding	calpain 2	-0.412362	1.91184e-06	2.08415e-05
ZNF493	protein_coding	zinc finger protein 493	-0.508687	1.92079e-06	2.09281e-05
SEMA5A	protein_coding	semaphorin 5A	0.666679	1.93018e-06	2.10195e-05
SCYL1	protein_coding	SCY1 like pseudokinase 1	-0.239928	1.93256e-06	2.10343e-05
TAF1D	protein_coding	TATA-box binding protein associated factor, RNA polymerase I subunit D	0.401269	1.93921e-06	2.10957e-05
BAAT	protein_coding	bile acid-CoA:amino acid N-acyltransferase	2.59482	1.94455e-06	2.11334e-05
PNLDC1	protein_coding	PARN like, ribonuclease domain containing 1	-1.9386	1.9447e-06	2.11334e-05
HAVCR2	protein_coding	hepatitis A virus cellular receptor 2	0.822509	1.95458e-06	2.12187e-05
KCNJ6	protein_coding	potassium inwardly rectifying channel subfamily J member 6	-1.54289	1.95928e-06	2.12476e-05
SKAP2	protein_coding	src kinase associated phosphoprotein 2	0.609211	1.97468e-06	2.13923e-05
AAMP	protein_coding	angio associated migratory cell protein	-0.329936	1.98074e-06	2.14357e-05
DBNL	protein_coding	drebrin like	-0.269286	1.9822e-06	2.14405e-05
ZNF267	protein_coding	zinc finger protein 267	0.482262	1.99123e-06	2.1527e-05
TTL	protein_coding	tubulin tyrosine ligase	0.373237	1.99718e-06	2.15801e-05
GSTZ1	protein_coding	glutathione S-transferase zeta 1	-0.577463	2.00437e-06	2.16465e-05
MAGEE1	protein_coding	MAGE family member E1	-0.630774	2.00827e-06	2.16775e-05
GSTA1	protein_coding	glutathione S-transferase alpha 1	-1.52246	2.01067e-06	2.16921e-05
VPS26A	protein_coding	VPS26, retromer complex component A	0.220979	2.01764e-06	2.17466e-05
BMPER	protein_coding	BMP binding endothelial regulator	-1.17251	2.01871e-06	2.17466e-05
WDR37	protein_coding	WD repeat domain 37	-0.32569	2.01884e-06	2.17466e-05
SMPD3	protein_coding	sphingomyelin phosphodiesterase 3	-0.964649	2.02531e-06	2.1805e-05
SYT10	protein_coding	synaptotagmin 10	-1.74089	2.03759e-06	2.19146e-05
GKAP1	protein_coding	G kinase anchoring protein 1	-0.564659	2.04112e-06	2.19412e-05
ZNF784	protein_coding	zinc finger protein 784	-0.392521	2.06124e-06	2.21461e-05
OSCP1	protein_coding	organic solute carrier partner 1	-0.465645	2.0648e-06	2.21616e-05
BICD1	protein_coding	BICD cargo adaptor 1	0.614522	2.0776e-06	2.2276e-05
ZBTB41	protein_coding	zinc finger and BTB domain containing 41	0.389327	2.08614e-06	2.23561e-05
TBL1XR1	protein_coding	TBL1X receptor 1	0.309896	2.10634e-06	2.25554e-05
ENSG00000259132	protein_coding	novel protein	-3.11379	2.1069e-06	2.25554e-05
MOSPD2	protein_coding	motile sperm domain containing 2	0.342724	2.11545e-06	2.26354e-05
MAGEH1	protein_coding	MAGE family member H1	-0.457098	2.12971e-06	2.27762e-05
SIAE	protein_coding	sialic acid acetylesterase	0.412112	2.13168e-06	2.27856e-05
DIS3	protein_coding	DIS3 homolog, exosome endoribonuclease and 3'-5' exoribonuclease	0.323447	2.13505e-06	2.28038e-05
LNX1	protein_coding	ligand of numb-protein X 1	-0.60549	2.13557e-06	2.28038e-05
RND3	protein_coding	Rho family GTPase 3	0.637193	2.14209e-06	2.28617e-05
TRIM15	protein_coding	tripartite motif containing 15	1.56783	2.1511e-06	2.29402e-05
EVPLL	protein_coding	envoplakin like	-1.44598	2.15164e-06	2.29402e-05
HINT2	protein_coding	histidine triad nucleotide binding protein 2	-0.576587	2.16018e-06	2.30186e-05
ASCC2	protein_coding	activating signal cointegrator 1 complex subunit 2	-0.41319	2.16132e-06	2.30186e-05
TFAP2A	protein_coding	transcription factor AP-2 alpha	1.40586	2.16231e-06	2.30186e-05
SERPINA9	protein_coding	serpin family A member 9	-2.66241	2.17175e-06	2.31074e-05
ARL6IP4	protein_coding	ADP ribosylation factor like GTPase 6 interacting protein 4	-0.407492	2.1873e-06	2.32491e-05
MACROH2A1	protein_coding	macroH2A.1 histone	0.276249	2.19114e-06	2.32781e-05
DPY19L1	protein_coding	dpy-19 like C-mannosyltransferase 1	0.506866	2.20111e-06	2.3372e-05
QRICH1	protein_coding	glutamine rich 1	-0.205905	2.20852e-06	2.34389e-05
INPP5A	protein_coding	inositol polyphosphate-5-phosphatase A	-0.528945	2.22547e-06	2.36067e-05
RABGGTA	protein_coding	Rab geranylgeranyltransferase subunit alpha	-0.294988	2.2308e-06	2.36512e-05
KLK11	protein_coding	kallikrein related peptidase 11	-1.64789	2.26043e-06	2.39178e-05
IKBIP	protein_coding	IKBKB interacting protein	0.576981	2.26053e-06	2.39178e-05
GSTM5	protein_coding	glutathione S-transferase mu 5	-1.04386	2.26618e-06	2.39655e-05
TRMT2A	protein_coding	tRNA methyltransferase 2 homolog A	-0.303157	2.29162e-06	2.42222e-05
ZNF682	protein_coding	zinc finger protein 682	-0.648591	2.29486e-06	2.42442e-05
PACC1	protein_coding	proton activated chloride channel 1	0.51147	2.29861e-06	2.42715e-05
SLC16A11	protein_coding	solute carrier family 16 member 11	-0.997216	2.3094e-06	2.43731e-05
NOLC1	protein_coding	nucleolar and coiled-body phosphoprotein 1	0.388369	2.32404e-06	2.45109e-05
FGL1	protein_coding	fibrinogen like 1	2.43372	2.32481e-06	2.45109e-05
LRMDA	protein_coding	leucine rich melanocyte differentiation associated	-0.880067	2.34517e-06	2.47131e-05
TMEM45B	protein_coding	transmembrane protein 45B	0.85412	2.3724e-06	2.49875e-05
CES1	protein_coding	carboxylesterase 1	-1.40122	2.38027e-06	2.50577e-05
HSF4	protein_coding	heat shock transcription factor 4	-0.57662	2.38794e-06	2.51257e-05
RNPEPL1	protein_coding	arginyl aminopeptidase like 1	-0.335147	2.39406e-06	2.51774e-05
EIF3G	protein_coding	eukaryotic translation initiation factor 3 subunit G	-0.351237	2.39744e-06	2.52003e-05
SRPK1	protein_coding	SRSF protein kinase 1	0.427577	2.41491e-06	2.53711e-05
HSPB7	protein_coding	heat shock protein family B (small) member 7	-1.5366	2.42692e-06	2.54845e-05
FCER1G	protein_coding	Fc fragment of IgE receptor Ig	0.762331	2.4302e-06	2.55061e-05
SP6	protein_coding	Sp6 transcription factor	1.08533	2.43421e-06	2.55353e-05
PLA2G6	protein_coding	phospholipase A2 group VI	-0.475256	2.43788e-06	2.5561e-05
KCNK17	protein_coding	potassium two pore domain channel subfamily K member 17	-1.02262	2.46106e-06	2.57781e-05
PELI2	protein_coding	pellino E3 ubiquitin protein ligase family member 2	-0.604471	2.46517e-06	2.58082e-05
TCEAL3	protein_coding	transcription elongation factor A like 3	-0.513392	2.47044e-06	2.58504e-05
CACNA1D	protein_coding	calcium voltage-gated channel subunit alpha1 D	0.705706	2.47713e-06	2.59075e-05
IL1R2	protein_coding	interleukin 1 receptor type 2	-1.26869	2.48287e-06	2.59544e-05
IQCD	protein_coding	IQ motif containing D	0.658217	2.48819e-06	2.5997e-05
SPINK13	protein_coding	serine peptidase inhibitor Kazal type 13	-2.14675	2.49139e-06	2.60175e-05
ABHD6	protein_coding	abhydrolase domain containing 6, acylglycerol lipase	-0.475425	2.4951e-06	2.60432e-05
TTLL7	protein_coding	tubulin tyrosine ligase like 7	-0.902312	2.52072e-06	2.62974e-05
GAK	protein_coding	cyclin G associated kinase	-0.383035	2.55533e-06	2.66451e-05
KDM4C	protein_coding	lysine demethylase 4C	-0.314396	2.55748e-06	2.66543e-05
GAS2L3	protein_coding	growth arrest specific 2 like 3	0.694446	2.5619e-06	2.6687e-05
LYPD6B	protein_coding	LY6/PLAUR domain containing 6B	-1.35138	2.56804e-06	2.67377e-05
NRXN1	protein_coding	neurexin 1	-1.38606	2.59271e-06	2.69761e-05
SEC16A	protein_coding	SEC16 homolog A, endoplasmic reticulum export factor	-0.366629	2.59353e-06	2.69761e-05
CYTIP	protein_coding	cytohesin 1 interacting protein	-0.662749	2.60197e-06	2.70503e-05
GRHPR	protein_coding	glyoxylate and hydroxypyruvate reductase	-0.321014	2.621e-06	2.72346e-05
STEAP1	protein_coding	STEAP family member 1	0.775117	2.62387e-06	2.72509e-05
CCN6	protein_coding	cellular communication network factor 6	1.44159	2.63515e-06	2.73545e-05
SAT2	protein_coding	spermidine/spermine N1-acetyltransferase family member 2	-0.497857	2.63671e-06	2.73571e-05
POLR1B	protein_coding	RNA polymerase I subunit B	0.441188	2.63837e-06	2.73607e-05
GALNT1	protein_coding	polypeptide N-acetylgalactosaminyltransferase 1	0.366281	2.64259e-06	2.73908e-05
DGCR6L	protein_coding	DiGeorge syndrome critical region gene 6 like	-0.446359	2.64514e-06	2.74036e-05
TMEM42	protein_coding	transmembrane protein 42	-0.382387	2.66802e-06	2.76269e-05
HORMAD1	protein_coding	HORMA domain containing 1	2.43554	2.68722e-06	2.7812e-05
XPO1	protein_coding	exportin 1	0.297735	2.69298e-06	2.78577e-05
NDUFS7	protein_coding	NADH:ubiquinone oxidoreductase core subunit S7	-0.422233	2.71704e-06	2.80926e-05
LRRC17	protein_coding	leucine rich repeat containing 17	-1.10804	2.72136e-06	2.81235e-05
ALKAL2	protein_coding	ALK and LTK ligand 2	-1.38664	2.72406e-06	2.81235e-05
ETFDH	protein_coding	electron transfer flavoprotein dehydrogenase	-0.422306	2.7306e-06	2.8177e-05
WDR36	protein_coding	WD repeat domain 36	0.290285	2.74076e-06	2.82679e-05
SDE2	protein_coding	SDE2 telomere maintenance homolog	0.285159	2.75098e-06	2.83514e-05
GDA	protein_coding	guanine deaminase	1.22158	2.75158e-06	2.83514e-05
ZNF595	protein_coding	zinc finger protein 595	-0.856143	2.75473e-06	2.837e-05
MYBPC2	protein_coding	myosin binding protein C2	-1.667	2.75883e-06	2.83981e-05
ZWILCH	protein_coding	zwilch kinetochore protein	0.491612	2.76288e-06	2.84258e-05
EPHB6	protein_coding	EPH receptor B6	-0.630222	2.77626e-06	2.85353e-05
IRX5	protein_coding	iroquois homeobox 5	-1.29731	2.78528e-06	2.86139e-05
IGF2BP1	protein_coding	insulin like growth factor 2 mRNA binding protein 1	2.94538	2.78789e-06	2.86267e-05
TBC1D14	protein_coding	TBC1 domain family member 14	-0.666783	2.79195e-06	2.86542e-05
ADAM28	protein_coding	ADAM metallopeptidase domain 28	-0.932415	2.80047e-06	2.87275e-05
GPATCH2	protein_coding	G-patch domain containing 2	0.278514	2.80658e-06	2.87761e-05
GRPEL2	protein_coding	GrpE like 2, mitochondrial	0.336483	2.81208e-06	2.88048e-05
MIA3	protein_coding	MIA SH3 domain ER export factor 3	-0.448525	2.81215e-06	2.88048e-05
DHRS2	protein_coding	dehydrogenase/reductase 2	-1.67671	2.81802e-06	2.88508e-05
NRARP	protein_coding	NOTCH regulated ankyrin repeat protein	0.673773	2.83671e-06	2.90279e-05
CYP17A1	protein_coding	cytochrome P450 family 17 subfamily A member 1	-1.4904	2.85124e-06	2.91623e-05
GLDC	protein_coding	glycine decarboxylase	-1.25426	2.85387e-06	2.91677e-05
NBN	protein_coding	nibrin	0.409596	2.85457e-06	2.91677e-05
EXT1	protein_coding	exostosin glycosyltransferase 1	0.392842	2.85758e-06	2.91843e-05
DIO2	protein_coding	iodothyronine deiodinase 2	1.01145	2.86137e-06	2.92087e-05
TPTE	protein_coding	transmembrane phosphatase with tensin homology	-4.12214	2.86371e-06	2.92115e-05
CABP1	protein_coding	calcium binding protein 1	-0.895856	2.86444e-06	2.92115e-05
CELA3A	protein_coding	chymotrypsin like elastase 3A	-3.097	2.86971e-06	2.92508e-05
CROCC	protein_coding	ciliary rootlet coiled-coil, rootletin	-0.37162	2.88092e-06	2.93508e-05
EML4	protein_coding	EMAP like 4	0.322955	2.88363e-06	2.9364e-05
OASL	protein_coding	2'-5'-oligoadenylate synthetase like	-0.930028	2.89503e-06	2.94658e-05
NTN1	protein_coding	netrin 1	-0.939961	2.92946e-06	2.97871e-05
CPS1	protein_coding	carbamoyl-phosphate synthase 1	2.2816	2.93863e-06	2.98658e-05
HAUS2	protein_coding	HAUS augmin like complex subunit 2	0.297357	2.95865e-06	3.00434e-05
GJB2	protein_coding	gap junction protein beta 2	0.982752	2.96008e-06	3.00434e-05
NQO1	protein_coding	NAD(P)H quinone dehydrogenase 1	-0.918195	2.96042e-06	3.00434e-05
TNFRSF17	protein_coding	TNF receptor superfamily member 17	-1.36471	2.99395e-06	3.03688e-05
AP1S1	protein_coding	adaptor related protein complex 1 subunit sigma 1	0.469538	2.99732e-06	3.03883e-05
SEMA3G	protein_coding	semaphorin 3G	-0.63391	3.0083e-06	3.04748e-05
CASZ1	protein_coding	castor zinc finger 1	-0.576848	3.01109e-06	3.04748e-05
ERMAP	protein_coding	erythroblast membrane associated protein (Scianna blood group)	-0.345612	3.01164e-06	3.04748e-05
MTHFSD	protein_coding	methenyltetrahydrofolate synthetase domain containing	-0.292111	3.0117e-06	3.04748e-05
MTPAP	protein_coding	mitochondrial poly(A) polymerase	0.277993	3.04139e-06	3.07417e-05
FER1L6	protein_coding	fer-1 like family member 6	-1.64956	3.0425e-06	3.07417e-05
ZFYVE28	protein_coding	zinc finger FYVE-type containing 28	-0.430258	3.05428e-06	3.08309e-05
SPRTN	protein_coding	SprT-like N-terminal domain	0.226593	3.07971e-06	3.10727e-05
GPR150	protein_coding	G protein-coupled receptor 150	-1.28778	3.09575e-06	3.12043e-05
VSTM2L	protein_coding	V-set and transmembrane domain containing 2 like	-1.01478	3.11263e-06	3.13592e-05
SUN2	protein_coding	Sad1 and UNC84 domain containing 2	-0.291222	3.11516e-06	3.13696e-05
TMEM117	protein_coding	transmembrane protein 117	0.384334	3.16669e-06	3.18577e-05
GTPBP4	protein_coding	GTP binding protein 4	0.340132	3.18305e-06	3.19915e-05
SGSM2	protein_coding	small G protein signaling modulator 2	-0.38746	3.18924e-06	3.20303e-05
ANKRD52	protein_coding	ankyrin repeat domain 52	0.286557	3.18998e-06	3.20303e-05
SESTD1	protein_coding	SEC14 and spectrin domain containing 1	0.55265	3.19777e-06	3.20931e-05
SULT1C2	protein_coding	sulfotransferase family 1C member 2	-1.25416	3.20802e-06	3.21805e-05
TTC9	protein_coding	tetratricopeptide repeat domain 9	-0.684619	3.21051e-06	3.21851e-05
NDUFA10	protein_coding	NADH:ubiquinone oxidoreductase subunit A10	-0.39873	3.21189e-06	3.21851e-05
TXNDC5	protein_coding	thioredoxin domain containing 5	-0.701152	3.21311e-06	3.21851e-05
SNX24	protein_coding	sorting nexin 24	-0.495289	3.21663e-06	3.22049e-05
VEZT	protein_coding	vezatin, adherens junctions transmembrane protein	0.296045	3.22321e-06	3.22553e-05
RP2	protein_coding	RP2 activator of ARL3 GTPase	0.409401	3.22973e-06	3.2305e-05
ETV4	protein_coding	ETS variant transcription factor 4	1.01994	3.23267e-06	3.23189e-05
TUSC1	protein_coding	tumor suppressor candidate 1	-0.416323	3.23725e-06	3.23492e-05
RNF186	protein_coding	ring finger protein 186	1.85768	3.23883e-06	3.23495e-05
SVIP	protein_coding	small VCP interacting protein	-0.450732	3.29096e-06	3.28545e-05
PLCXD1	protein_coding	phosphatidylinositol specific phospholipase C X domain containing 1	-0.74977	3.32579e-06	3.31863e-05
GATD3A	protein_coding	glutamine amidotransferase like class 1 domain containing 3A	-0.355686	3.33088e-06	3.32213e-05
EIF4ENIF1	protein_coding	eukaryotic translation initiation factor 4E nuclear import factor 1	-0.2227	3.34208e-06	3.3301e-05
RXRA	protein_coding	retinoid X receptor alpha	-0.343837	3.35306e-06	3.33865e-05
FBXO39	protein_coding	F-box protein 39	1.31526	3.35385e-06	3.33865e-05
REEP6	protein_coding	receptor accessory protein 6	1.16538	3.3797e-06	3.36278e-05
SULT2B1	protein_coding	sulfotransferase family 2B member 1	1.62386	3.38554e-06	3.36698e-05
ZMAT3	protein_coding	zinc finger matrin-type 3	0.425176	3.38866e-06	3.36848e-05
ELP6	protein_coding	elongator acetyltransferase complex subunit 6	-0.288988	3.39343e-06	3.3694e-05
ICAM5	protein_coding	intercellular adhesion molecule 5	1.1171	3.39387e-06	3.3694e-05
GABRG2	protein_coding	gamma-aminobutyric acid type A receptor subunit gamma2	-2.01107	3.39443e-06	3.3694e-05
CDK2	protein_coding	cyclin dependent kinase 2	0.322399	3.40941e-06	3.38055e-05
SCYL2	protein_coding	SCY1 like pseudokinase 2	0.231329	3.4106e-06	3.38055e-05
CCL24	protein_coding	C-C motif chemokine ligand 24	1.49563	3.41122e-06	3.38055e-05
ZNF429	protein_coding	zinc finger protein 429	-0.547099	3.41214e-06	3.38055e-05
CPAMD8	protein_coding	C3 and PZP like alpha-2-macroglobulin domain containing 8	-0.562984	3.43522e-06	3.40045e-05
[truncated: 16,193 more rows]

## Sheet: Table S8
ensembl_id	gene_name	gene_biotype	description	log2FoldChange	pvalue	padj
ENSG00000142156	COL6A1	protein_coding	collagen type VI alpha 1 chain	1.97991	1.39351e-57	2.97528e-53
[truncated: 18,191 more rows]

## Sheet: Table S9
ONTOLOGY	ID	Description	GeneRatio	BgRatio	pvalue	p.adjust	qvalue	geneID	Count
[truncated: 509 more rows]

[truncated: 2 more sheets: Table S10, Table S11]
